# Supplementary material for: Multi-isotope analysis of mammal bones provides environmental context for the adoption of agriculture in the Tehuacan Valley of Mexico
Source: Sci Adv. 2026 Mar 4;12(10):eadw9222. doi: 10.1126/sciadv.adw9222 (PMC12959416; doi:10.1126/sciadv.adw9222)
Supplement: Supplementary file 2 — Data S1 and S2 [file sciadv.adw9222_data_s1_and_s2.zip]

Archive with 2 entries (2 files):
- adw9222_data_s1.xlsx
- adw9222_data_s2.xlsx
