# Supplementary material for: Multi-isotope analysis of mammal bones provides environmental context for the adoption of agriculture in the Tehuacan Valley of Mexico
Source: Sci Adv. 2026 Mar 4;12(10):eadw9222. doi: 10.1126/sciadv.adw9222 (PMC12959416; doi:10.1126/sciadv.adw9222)
Supplement: Supplementary file 2 — Data S1 and S2 [file sciadv.adw9222_data_s1_and_s2.zip › adw9222_data_s1.xlsx]

## Sheet: DS1_A. List of 14C samples
Site	Site code	Lab no.	Specimen no.	Type	Square	Layer	Zone	14C BP	±	Median_calBP	From_calBP	To_calBP	Model_status	Why_rejected	Phase (Stratigraphic)	Material	Sample description	>30kDa_col yield (%)	ẟ13C (‰)	C/N(atomic)	Reference
Abejas Cave	Tc307	I-658		RM	S2E3-D2		D2	7925	250	8815	9464	8225	Accepted		El Riego	Charcoal					Johnson and MacNeish 1972
Abejas Cave	Tc307	I-667		RM	S4E3-B1		B1	6600	190	7484	7920	7080	Rejected	Out of sequence for phase; consistent with Coxcatlan phase	Abejas	Charcoal					Johnson and MacNeish 1972
Abejas Cave	Tc307	I-669		RM	S2E2-B1		B1	6975	190	7815	8180	7485	Rejected	Out of sequence for phase; consistent with Coxcatlan phase	Abejas	Charcoal					Johnson and MacNeish 1972
Abejas Cave	Tc307	I-756		RM	S3E3-B		B	3260	150	3495	3884	3079	Rejected	Out of sequence for phase; consistent with Purron or Ajalpan phase	Abejas	Charcoal					Johnson and MacNeish 1972
Abejas Cave	Tc307	I-758		RM	S4E3-G		G	7990	300	8892	9542	8201	Accepted		El Riego	Charcoal					Johnson and MacNeish 1972
Abejas Cave	Tc307	I-759		RM	S1E2-F		F	7990	225	8877	9435	8404	Accepted		El Riego	Charcoal					Johnson and MacNeish 1972
Abejas Cave	Tc307	I-765		RM	S4E3-D1		D1	7675	250	8525	9192	7975	Accepted		El Riego	Charcoal					Johnson and MacNeish 1972
Abejas Cave	Tc307	I-772		RM	N1E1-B		B	7160	275	7997	8542	7507	Rejected	Out of sequence for phase; consistent with Coxcatlan or El Riego phase	Abejas	Charcoal					Johnson and MacNeish 1972
Ajalpan Site	Ts204	I-595		RM	S5-H		H	2575	160	2637	3072	2183	Rejected	Out of sequence for phase; consistent with Santa Maria phase	Ajalpan	Charcoal					Johnson and MacNeish 1972
Ajalpan Site	Ts204	I-752		RM	S5E3-F1		F1	3000	350	3196	4142	2343	Accepted		Ajalpan	Charcoal					Johnson and MacNeish 1972
Ajalpan Site	Ts204	I-767		RM	Pit		Pit	2850	190	3010	3458	2494	Accepted		Ajalpan	Charcoal					Johnson and MacNeish 1972
Ajalpan Site	Ts204	I-895		RM	E4-G1		G1	3525	180	3824	4352	3390	Rejected	Out of sequence for zone; consistent with Zone H.	Ajalpan	Charcoal					Johnson and MacNeish 1972
Ajalpan Site	Ts204	I-901		RM	E6-G1		G1	2810	120	2949	3324	2730	Accepted		Ajalpan	Charcoal					Johnson and MacNeish 1972
Ajalpan Site	Ts204	I-912		RM	E4-H		H	700	200	673	1058	310	Rejected	Out of sequence for phase; consistent with Venta Salada phase	Ajalpan	Charcoal					Johnson and MacNeish 1972
Ajalpan Site	Ts204	I-920		RM	E1-F		F	2585	140	2646	3000	2338	Rejected	Out of sequence for phase; consistent with Santa Maria phase	Ajalpan	Charcoal					Johnson and MacNeish 1972
Ajalpan Site	Ts204	I-923		RM	E4-F		F	2865	130	3015	3342	2755	Accepted		Ajalpan	Charcoal					Johnson and MacNeish 1972
Ajalpan Site	Ts204	I-924		RM	E2-F1		F1	2750	130	2886	3317	2494	Accepted		Ajalpan	Charcoal					Johnson and MacNeish 1972
Ajalpan Site	Ts204	I-926		RM	E5-G		G	2600	150	2674	3066	2339	Rejected	Out of sequence for phase; consistent with Santa Maria phase	Ajalpan	Charcoal					Johnson and MacNeish 1972
Ajalpan Site	Ts204	I-927		RM	E1-F1		F1	3040	300	3235	4071	2488	Accepted		Ajalpan	Charcoal					Johnson and MacNeish 1972
Ajalpan Site	Ts204	I-929		RM	E7-H		H	3220	130	3443	3825	3078	Accepted		Ajalpan	Charcoal					Johnson and MacNeish 1972
Ajalpan Site	Ts204	I-934		RM	E9-G		G	3100	140	3286	3636	2889	Accepted		Ajalpan	Charcoal					Johnson and MacNeish 1972
Ajalpan Site	Ts204	I-935		RM	E4-F		F	2980	130	3146	3450	2847	Accepted		Ajalpan	Charcoal					Johnson and MacNeish 1972
Coatepec Site	Ts368e	I-894		RM	S1-C1		C1	2475	120	2548	2844	2181	Rejected	Out of sequence for zone; consistent with Zone C2	Santa Maria	Charcoal					Johnson and MacNeish 1972
Coatepec Site	Ts368e	I-896		RM	S1-I		I	2750	150	2889	3331	2470	Accepted		Santa Maria	Charcoal					Johnson and MacNeish 1972
Coatepec Site	Ts368e	I-897		RM	S2E5-G		G	2980	190	3150	3615	2744	Rejected	Out of sequence for zone; Consistent with Zone I.	Santa Maria	Charcoal					Johnson and MacNeish 1972
Coatepec Site	Ts368e	I-898		RM	N1-D		D	2750	150	2889	3331	2470	Accepted		Santa Maria	Charcoal					Johnson and MacNeish 1972
Coatepec Site	Ts368e	I-900		RM	S2E4-I		I	2725	130	2856	3211	2490	Accepted		Santa Maria	Charcoal					Johnson and MacNeish 1972
Coatepec Site	Ts368e	I-903		RM	S2E4-H		H	2865	130	3015	3342	2755	Rejected	Out of sequence for zone; consistent with Zone I.	Santa Maria	Charcoal					Johnson and MacNeish 1972
Coatepec Site	Ts368e	I-904		RM	S2E5-H		H	2925	130	3083	3372	2780	Rejected	Out of sequence for zone; consistent with Zone I.	Santa Maria	Charcoal					Johnson and MacNeish 1972
Coatepec Site	Ts368e	I-905		RM	S2E4-D		D	2585	130	2644	2957	2347	Accepted		Santa Maria	Charcoal					Johnson and MacNeish 1972
Coatepec Site	Ts368e	I-906		RM	S2E4-E		E	2865	140	3018	3359	2750	Rejected	Out of sequence for zone; Consistent with Zone I.	Santa Maria	Charcoal					Johnson and MacNeish 1972
Coatepec Site	Ts368e	I-907		RM	S2E5-C1		C1	2640	140	2742	3070	2353	Accepted		Santa Maria	Charcoal					Johnson and MacNeish 1972
Coatepec Site	Ts368e	I-908		RM	S2E4-K1		K1	2640	130	2744	3058	2358	Accepted		Ajalpan	Charcoal					Johnson and MacNeish 1972
Coatepec Site	Ts368e	I-909		RM	S2E5-I		I	2640	130	2744	3058	2358	Accepted		Santa Maria	Charcoal					Johnson and MacNeish 1972
Coatepec Site	Ts368e	I-910		RM	S2E4-F		F	2640	130	2744	3058	2358	Accepted		Santa Maria	Charcoal					Johnson and MacNeish 1972
Coatepec Site	Ts368e	I-913		RM	S2E5-E		E	2640	130	2744	3058	2358	Accepted		Santa Maria	Charcoal					Johnson and MacNeish 1972
Coatepec Site	Ts368e	I-914		RM	S2E5-K1		K1	2695	120	2820	3158	2466	Accepted		Ajalpan	Charcoal					Johnson and MacNeish 1972
Coatepec Site	Ts368e	I-915		RM	N1-J, S1-J		J	2695	120	2820	3158	2466	Accepted		Ajalpan	Charcoal					Johnson and MacNeish 1972
Coatepec Site	Ts368e	I-916		RM	N1-K1		K1	2640	120	2746	3003	2360	Accepted		Ajalpan	Charcoal					Johnson and MacNeish 1972
Coatepec Site	Ts368e	I-918		RM	N2E4-B		B	1995	100	1935	2300	1704	Rejected	Out of sequence for phase; consistent with Palo Blanco phase	Santa Maria	Charcoal					Johnson and MacNeish 1972
Coatepec Site	Ts368e	I-919		RM	S2E5-F		F	2810	130	2953	3338	2722	Accepted		Santa Maria	Charcoal					Johnson and MacNeish 1972
Coatepec Site	Ts368e	I-922		RM	S1-E		E	2640	130	2755	2760	2747	Accepted		Santa Maria	Charcoal					Johnson and MacNeish 1972
Coatepec Site	Ts368e	I-925		RM	S1-H		H	2585	130	2644	2957	2347	Accepted		Santa Maria	Charcoal					Johnson and MacNeish 1972
Coatepec Site	Ts368e	I-928		RM	N1-I		I	2750	130	2886	3317	2494	Accepted		Santa Maria	Charcoal					Johnson and MacNeish 1972
Coatepec Site	Ts368e	I-930		RM	S2E4-C2		C2	3100	150	3285	3683	2881	Rejected	Out of sequence for zone; Consistent with Zone I.	Santa Maria	Charcoal					Johnson and MacNeish 1972
Coatepec Site	Ts368e	I-931		RM	S2E5-J		J	2810	130	2953	3338	2722	Accepted		Ajalpan	Charcoal					Johnson and MacNeish 1972
Coatepec Site	Ts368e	I-932		RM	S1-G		G	3100	150	3285	3683	2881	Rejected	Out of sequence for zone; Consistent with Zone I.	Santa Maria	Charcoal					Johnson and MacNeish 1972
Coatepec Site	Ts368e	I-933		RM	S2E5-C2		C2	2585	130	2644	2957	2347	Accepted		Santa Maria	Charcoal					Johnson and MacNeish 1972
Coxcatlan Cave	Tc50	I-457		RM	103(S2W4)		13	7000	220	7841	8316	7433	Accepted		Coxcatlan	Charcoal	Powder				Johnson and MacNeish 1972
Coxcatlan Cave	Tc50	I-458		RM	103(S2W4)		16	7700	250	8555	9257	8014	Accepted		El Riego	Charcoal					Johnson and MacNeish 1972
Coxcatlan Cave	Tc50	I-459		RM	103(S2W4)		11	6325	200	7209	7580	6748	Accepted		Coxcatlan	Charcoal					Johnson and MacNeish 1972
Coxcatlan Cave	Tc50	I-460		RM	103(S2W4)		24	7150	200	7977	8367	7619	Rejected	Out of sequence for phase; consistent with Late El Riego/Coxcatlan phase	Late Ajuereado	Charcoal					Johnson and MacNeish 1972
Coxcatlan Cave	Tc50	I-461		RM	103(S2W4)		18	8550	250	9588	10236	8997	Accepted		El Riego	Charcoal					Johnson and MacNeish 1972
Coxcatlan Cave	Tc50	I-567		RM	179(W4)		11	6925	200	7775	8170	7429	Rejected	Out of sequence for zone XI; consistent with Zone XIII	Coxcatlan	Charcoal					Johnson and MacNeish 1972
Coxcatlan Cave	Tc50	I-571		RM	105(N1E3)	3	25	8625	220	9691	10231	9133	Rejected	Out of sequence for phase; consistent with El Riego phase	Early Ajuereado	Charcoal					Johnson and MacNeish 1972
Coxcatlan Cave	Tc50	I-574		RM	178(W6)		16	7800	250	8678	9400	8053	Accepted		El Riego	Charcoal					Johnson and MacNeish 1972
Coxcatlan Cave	Tc50	I-593		RM	141(S2E10)	9	8	5150	220	5917	6400	5335	Rejected	Out of sequence for zone; consistent with Zone IX	Abejas	Charcoal					Johnson and MacNeish 1972
Coxcatlan Cave	Tc50	I-594		RM	141(S2E10)		9	4950	200	5702	6268	5147	Accepted		Abejas	Charcoal					Johnson and MacNeish 1972
Coxcatlan Cave	Tc50	I-651		RM	131(S1E12)	13	15	6700	180	7574	7931	7265	Rejected	Out of sequence for phase; consistent with Coxcatlan phase	El Riego	Charcoal					Johnson and MacNeish 1972
Coxcatlan Cave	Tc50	I-652		RM	142(S2E11)	10	9	5200	180	5972	6385	5590	Accepted		Abejas	Charcoal					Johnson and MacNeish 1972
Coxcatlan Cave	Tc50	I-653		RM	136 (S1E15)		8	4770	175	5483	5905	4982	Accepted		Abejas	Charcoal					Johnson and MacNeish 1972
Coxcatlan Cave	Tc50	I-654		RM	142 (S2E11)	12	10	5025	180	5782	6262	5328	Rejected	Out of sequence for zone; consistent with Zone IX	Abejas	Charcoal					Johnson and MacNeish 1972
Coxcatlan Cave	Tc50	I-655		RM	145 (S2E12)	15	17	7050	190	7879	8315	7520	Rejected	Out of sequence for phase; consistent with Coxcatlan phase	El Riego	Charcoal					Johnson and MacNeish 1972
Coxcatlan Cave	Tc50	I-656		RM	136 (S1E15)		6	1770	100	1664	1919	1413	Accepted		Palo Blanco	Charcoal					Johnson and MacNeish 1972
Coxcatlan Cave	Tc50	I-659		RM	142 (S2E11)	4	3	1050	100	961	1178	735	Accepted		Venta Salada	Charcoal					Johnson and MacNeish 1972
Coxcatlan Cave	Tc50	I-660		RM	130 (S1E11)	18	21	7520	250	8342	8996	7862	Rejected	Out of sequence for phase; consistent with Coxcatlan phase	El Riego	Charcoal					Johnson and MacNeish 1972
Coxcatlan Cave	Tc50	I-661		RM	130 (S1E11)	17	20	6500	200	7386	7777	6946	Rejected	Out of sequence for phase; consistent with Coxcatlan phase	El Riego	Charcoal					Johnson and MacNeish 1972
Coxcatlan Cave	Tc50	I-662		RM	142 (S2E11)	2	2	1050	120	964	1263	728	Rejected	Out of sequence for zone; consistent with Zone III	Venta Salada	Charcoal					Johnson and MacNeish 1972
Coxcatlan Cave	Tc50	I-663		RM	142 (S2E11)	5	4	1625	250	1553	2146	998	Accepted		Palo Blanco	Charcoal					Johnson and MacNeish 1972
Coxcatlan Cave	Tc50	I-664		RM	139 (S2E8)		11	5475	230	6264	6788	5740	Rejected	Out of sequence for phase; consistent with Abejas phase	Coxcatlan	Charcoal					Johnson and MacNeish 1972
Coxcatlan Cave	Tc50	I-668		RM	131 (S1E12)	13	15	6775	200	7644	8010	7284	Rejected	Out of sequence for phase; consistent with Coxcatlan phase	El Riego	Charcoal					Johnson and MacNeish 1972
Coxcatlan Cave	Tc50	I-671		RM	142 (S2E11)	6	5	1625	120	1516	1778	1297	Accepted		Palo Blanco	Charcoal					Johnson and MacNeish 1972
Coxcatlan Cave	Tc50	I-672		RM	142 (S2E11)	2	2	650	100	617	771	502	Accepted		Venta Salada	Charcoal					Johnson and MacNeish 1972
Coxcatlan Cave	Tc50	I-673		RM	142 (S2E11)	6	5	1900	150	1829	2302	1421	Accepted		Palo Blanco	Charcoal					Johnson and MacNeish 1972
Coxcatlan Cave	Tc50	I-674		RM	142 (S2E11)	3	2	780	100	719	916	555	Accepted		Venta Salada	Charcoal					Johnson and MacNeish 1972
Coxcatlan Cave	Tc50	I-675		RM	129 (S1E10)	14	16	7350	300	8184	8979	7611	Accepted		El Riego	Wood					Johnson and MacNeish 1972
Coxcatlan Cave	Tc50	I-676		RM	103 (S2W4)		23	8150	340	9079	10117	8337	Rejected	Out of sequence for zone. Consistent with Zone XVI	Late Ajuereado	Charcoal					Johnson and MacNeish 1972
Coxcatlan Cave	Tc50	I-677		RM	141 (S2E10)	10	9	2050	180	2016	2464	1547	Rejected	Out of sequence for phase; consistent with Palo Blanco phase	Abejas	Charcoal					Johnson and MacNeish 1972
Coxcatlan Cave	Tc50	I-763		RM	180 (W7)	6	9	7950	250	8841	9470	8345	Rejected	Out of sequence for phase; consistent with El Riego phase	Abejas	Charcoal					Johnson and MacNeish 1972
Coxcatlan Cave	Tc50	I-764		RM	134 (S1E14)	20	22	8425	250	9404	10166	8772	Rejected	Out of sequence for zone. Consistent with Zone XVIII	El Riego	Charcoal					Johnson and MacNeish 1972
Coxcatlan Cave	Tc50	I-766		RM	141 (S2E10)		9	5250	200	6026	6438	5593	Accepted		Abejas	Charcoal					Johnson and MacNeish 1972
Coxcatlan Cave	Tc50	I-769		RM	127 (S1E8)	16	18	8375	275	9340	10148	8638	Accepted		El Riego	Charcoal					Johnson and MacNeish 1972
Coxcatlan Cave	Tc50	I-770		RM	165 (Pit 43)	5	7	4800	200	5516	5990	4965	Rejected	Out of sequence for phase; consistent with Coxcatlan phase	Santa Maria	Charcoal					Johnson and MacNeish 1972
Coxcatlan Cave	Tc50	I-921		RM	136 (S1E15)	Burial 1	6	1945	200	1893	2347	1413	Accepted		Palo Blanco	Cloth					Johnson and MacNeish 1972
Coxcatlan Cave	Tc50	M-1089		RM	8		11	5560	250	6367	6954	5753	Accepted		Coxcatlan	Wood	Pine wood (Pinus sp.)				Johnson and MacNeish 1972
Las Canoas Site	Ts367	I-893		RM	N2-D1		D1	2530	120	2586	2859	2340	Accepted		Santa Maria	Charcoal					Johnson and MacNeish 1972
Las Canoas Site	Ts367	I-899		RM	N4-C		C	2865	150	3021	3385	2735	Rejected	Out of sequence for zone; consistent with Zone I	Santa Maria	Charcoal					Johnson and MacNeish 1972
Las Canoas Site	Ts367	I-902		RM	N5-C		C	2585	150	2648	3060	2333	Accepted		Santa Maria	Charcoal					Johnson and MacNeish 1972
Las Canoas Site	Ts367	I-911		RM	N3-D2		D2	2585	130	2644	2957	2347	Accepted		Santa Maria	Charcoal					Johnson and MacNeish 1972
Las Canoas Site	Ts367	I-917		RM	N3-D1		D1	2585	130	2644	2957	2347	Accepted		Santa Maria	Charcoal					Johnson and MacNeish 1972
Purron Cave	Tc272	I-1390		RM			D	4130	190	4648	5281	4100	Rejected	Out of sequence for phase; consistent with Abejas phase	Palo Blanco	Mixed	Vegetable material, including chewed cud				Johnson and MacNeish 1972
Purron Cave	Tc272	I-1391		RM			D	4760	140	5478	5886	5050	Rejected	Out of sequence for phase; consistent with Abejas phase	Palo Blanco	Mixed	Vegetable material, including chewed cud				Johnson and MacNeish 1972
Purron Cave	Tc272	I-565		RM	N1-J		J	3330	170	3583	4080	3164	Rejected	Out of sequence for phase; consistent with Purron phase	Ajalpan	Charcoal					Johnson and MacNeish 1972
Purron Cave	Tc272	I-568		RM	S4E1-H		H	2200	150	2195	2701	1828	Rejected	Out of sequence for Santa Maria phase; Consistent with Palo Blanco	Santa Maria	Mixed	Charcoal and burnt bone				Johnson and MacNeish 1972
Purron Cave	Tc272	I-570		RM	N2-K1		K1	3450	175	3729	4235	3272	Accepted		Purron	Charcoal					Johnson and MacNeish 1972
Purron Cave	Tc272	I-572		RM	N1E2-L		L	4725	190	5423	5895	4885	Accepted		Abejas	Wood	Rotted fragments of tree branch				Johnson and MacNeish 1972
Purron Cave	Tc272	I-575		RM	S4E1-H		H	2590	150	2656	3062	2336	Accepted		Santa Maria	Charcoal					Johnson and MacNeish 1972
Purron Cave	Tc272	I-665		RM	S6E1-T		T	2675	180	2790	3237	2344	Rejected	Out of sequence for phase; consistent with Santa Maria phase	El Riego	Charcoal					Johnson and MacNeish 1972
Purron Cave	Tc272	I-666		RM	S6E1-K1		K1	3375	200	3643	4230	3082	Accepted		Purron	Charcoal					Johnson and MacNeish 1972
Purron Cave	Tc272	I-670		RM	S6E1-K1		K1	3375	170	3637	4089	3222	Accepted		Purron	Charcoal					Johnson and MacNeish 1972
Purron Cave	Tc272	I-753		RM	N2E1-K1		K1	3725	180	4094	4577	3575	Accepted		Purron	Charcoal					Johnson and MacNeish 1972
Purron Cave	Tc272	I-754		RM	S3E1-Q1		Q1	5800	220	6631	7241	6190	Accepted		Coxcatlan	Charcoal					Johnson and MacNeish 1972
Purron Cave	Tc272	I-755		RM	N1E2-L		L	4675	200	5361	5888	4855	Accepted		Abejas	Wood	Fragments of tree trunk				Johnson and MacNeish 1972
Purron Cave	Tc272	I-757		RM	S7E2-K		K	3850	190	4265	4828	3729	Accepted		Purron	Charcoal					Johnson and MacNeish 1972
Purron Cave	Tc272	I-760		RM	S6E1-J		J	4300	200	4894	5470	4309	Rejected	Out of sequence for phase; consistent with Coxcatlan phase	Ajalpan	Charcoal					Johnson and MacNeish 1972
Purron Cave	Tc272	I-761		RM	S1E4-Q1		Q1	6350	230	7228	7670	6734	Accepted		Coxcatlan	Charcoal					Johnson and MacNeish 1972
Purron Cave	Tc272	I-762		RM	S7E2-K		K	3900	180	4331	4835	3875	Accepted		Purron	Charcoal					Johnson and MacNeish 1972
Purron Cave	Tc272	I-768		RM	S1E4-Q1		Q1	5895	200	6735	7241	6305	Accepted		Coxcatlan	Wood	Fragments of a tree trunk				Johnson and MacNeish 1972
Purron Cave	Tc272	I-771		RM	N2-G		G	3280	500	3586	4959	2342	Rejected	Out of sequence for phase; consistent with Purron phase	Santa Maria	Mixed	Wood fragments and small bits of vegetable material				Johnson and MacNeish 1972
San Marcos Cave	Tc254-1	I-566		RM	N1E1-C		C	2975	200	3145	3637	2736	Accepted		Ajalpan	Mixed	Grass, fibers, and sticks				Johnson and MacNeish 1972
San Marcos Cave	Tc254-1	I-569		RM	N1E1-D		D	5250	250	6026	6606	5478	Accepted		Abejas	Mixed	Palm leaves, fibers, and wood				Johnson and MacNeish 1972
San Marcos Cave	Tc254-1	I-573		RM	N1E1-E		E	6100	200	6970	7422	6503	Accepted		Coxcatlan	Mixed	Chewed quid and sticks				Johnson and MacNeish 1972
San Marcos Cave	Tc254-1	I-657		RM	N1E1-B		B	1650	130	1544	1821	1306	Accepted		Palo Blanco	Mixed	Corn cobs and leaves				Johnson and MacNeish 1972
Coxcatlan Cave	Tc50	AA-10977		AMS				410	45	464	526	318	Rejected	No provenience information provided		Plant	P. coccineus bean				Kaplan and Lynch 1999
Coxcatlan Cave	Tc50	AA-10978		AMS	145	9	7	2360	50	2405	2698	2182	Accepted		Santa Maria	Plant	P. acutifolius bean				Kaplan and Lynch 1999
Coxcatlan Cave	Tc50	AA-10979		AMS	142		6	2300	50	2310	2461	2149	Rejected	Out of sequence for phase; consistent with Santa Maria phase	Palo Blanco	Plant	P. acutifolius bean				Kaplan and Lynch 1999
Coxcatlan Cave	Tc50	AA-10982		AMS	87	5	3	480	60	516	641	327	Rejected	Out of sequence for zone; consistent with Zone I	Venta Salada	Plant	P. coccineus bean				Kaplan and Lynch 1999
Coxcatlan Cave	Tc50	AA-5467		AMS	143	12	8	2285	60	2258	2462	2121	Rejected	Out of sequence for phase; consistent with Santa Maria phase	Abejas	Plant	P. vulgaris pod				Kaplan and Lynch 1999
Coxcatlan Cave	Tc50	AA-3307	A-5014	AMS	24	11	13	1900	60	1813	1988	1641	Rejected	Out of sequence for phase; consistent with Palo Blanco phase	Coxcatlan	Plant	Zea mays cob		-10		Long et al., 1989
Coxcatlan Cave	Tc50	AA-3308	A-5017	AMS	7	6	13	4090	50	4607	4821	4438	Rejected	Out of sequence for phase; consistent with Purron phase	Coxcatlan	Plant	Zea mays cob		-9.5		Long et al., 1989
Coxcatlan Cave	Tc50	AA-3309	A-5018	AMS	36	8	11	1860	40	1771	1874	1637	Rejected	Out of sequence for phase; consistent with Palo Blanco phase	Coxcatlan	Plant	Zea mays cob		-9.8		Long et al., 1989
Coxcatlan Cave	Tc50	AA-3312	A-5031	AMS	13	7	11	4040	100	4542	4830	4250	Rejected	Out of sequence for phase; consistent with Purron phase	Coxcatlan	Plant	Zea mays cob		-8.8		Long et al., 1989
Coxcatlan Cave	Tc50	AA-3313	A-5033	AMS	74	12	13	3740	60	4097	4290	3905	Rejected	Out of sequence for phase; consistent with Purron phase	Coxcatlan	Plant	Zea mays cob		-10		Long et al., 1989
Coxcatlan Cave	Tc50	AA-3314	A-5034	AMS	149	5	12	450	40	503	545	333	Rejected	Out of sequence for phase; consistent with Venta Salada/Colonial phase	Coxcatlan	Plant	Zea mays cob		-11.7		Long et al., 1989
San Marcos Cave	Tc254	AA-3304	A-5009	AMS	W2	14-3i	D	4680	50	5405	5575	5312	Accepted		Abejas	Plant	Zea mays cob		-10.8		Long et al., 1989
San Marcos Cave	Tc254	AA-3305	A-5010	AMS	N1E1	3-5i	E	4700	60	5425	5580	5316	Rejected	Out of sequence for phase; consistent with Abejas phase	Coxcatlan	Plant	Zea mays cob		-8.6		Long et al., 1989
San Marcos Cave	Tc254	AA-3306	A-5011	AMS	N1E1	3-5i	E(A)	4150	50	4688	4831	4530	Rejected	Out of sequence for phase; consistent with Abejas phase	Coxcatlan	Plant	Zea mays cob		-10		Long et al., 1989
San Marcos Cave	Tc254	AA-3310	A-5029	AMS	N1	2-4l	E	4600	60	5316	5473	5050	Rejected	Out of sequence for phase; consistent with Abejas phase	Coxcatlan	Plant	Zea mays cob		-10		Long et al., 1989
San Marcos Cave	Tc254	AA-3311	A-5030	AMS	N1E1	E-6l	F	4700	110	5419	5653	5050	Rejected	Out of sequence for phase; consistent with Abejas phase	Coxcatlan	Plant	Zea mays cob		-10.1		Long et al., 1989
San Marcos Cave	Tc254	AA-3315	A-5036	AMS	S1W3	18-5l	D	1560	45	1449	1531	1358	Rejected	Out of sequence for phase; consistent with Palo Blanco phase	Abejas	Plant	Zea mays cob		-10		Long et al., 1989
Coxcatlan Cave	Tc50	B-123040		AMS	148	11	14	7100	50	7928	8015	7800	Accepted		El Riego	Plant	C. pepo seed				Smith 2005
Coxcatlan Cave	Tc50	B-123041		AMS	7	9	14	470	40	513	553	344	Rejected	Out of sequence for phase; consistent with Venta Salada/Colonial phase	El Riego	Plant	C. argyrosperma seed				Smith 2005
Coxcatlan Cave	Tc50	B-123042		AMS	15	8	14	530	50	546	645	498	Rejected	Out of sequence for phase; consistent with Venta Salada/Colonial phase	El Riego	Plant	C. argyrosperma seed				Smith 2005
Coxcatlan Cave	Tc50	B-123043		AMS	72	12	13	6290	50	7211	7320	7021	Accepted		Coxcatlan	Plant	L. siceraria rind				Smith 2005
Coxcatlan Cave	Tc50	B-123044		AMS	70	8	8	420	50	470	535	317	Rejected	Out of sequence for phase; consistent with Venta Salada/Colonial phase	Abejas	Plant	C. argyrosperma stem				Smith 2005
Coxcatlan Cave	Tc50	B-123045		AMS	70	8	8	340	40	393	486	310	Rejected	Out of sequence for phase; consistent with Venta Salada/Colonial phase	Abejas	Plant	C. argyrosperma seed				Smith 2005
Coxcatlan Cave	Tc50	B-123046		AMS	183	5	7	460	50	506	623	327	Rejected	Out of sequence for phase; consistent with Venta Salada/Colonial phase	Santa Maria	Plant	C. argyrosperma seed				Smith 2005
Coxcatlan Cave	Tc50	B-123047		AMS	25	7	7	500	50	528	638	472	Rejected	Out of sequence for phase; consistent with Venta Salada/Colonial phase	Santa Maria	Plant	C. argyrosperma stem				Smith 2005
Coxcatlan Cave	Tc50	B-134115		AMS	142	11	9	240	40	283	435	0	Rejected	Out of sequence for phase; consistent with Venta Salada/Colonial phase	Abejas	Plant	C. argyrosperma stem				Smith 2005
Coxcatlan Cave	Tc50	B-134116		AMS	148	3	6	2100	40	2064	2295	1943	Accepted		Palo Blanco	Plant	C. argyrosperma stem				Smith 2005
Coxcatlan Cave	Tc50	B-144501		AMS	13	6	6	5240	60	6020	6190	5905	Rejected	Out of sequence for phase; consistent with Coxcatlan phase	Palo Blanco	Plant	Cucurbita sp. rind				Smith 2005
Coxcatlan Cave	Tc50	B-144502		AMS	25	7	7	480	50	517	628	335	Rejected	Out of sequence for phase; consistent with Venta Salada/Colonial phase	Santa Maria	Plant	Cucurbita sp. rind				Smith 2005
Coxcatlan Cave	Tc50	B-144503		AMS	7	3	7	600	50	599	658	530	Rejected	Out of sequence for phase; consistent with Venta Salada	Santa Maria	Plant	Cucurbita sp. rind				Smith 2005
Coxcatlan Cave	Tc50	B-144504		AMS	74	7	11	6190	70	7080	7258	6901	Accepted		Coxcatlan	Plant	L. siceraria rind				Smith 2005
Coxcatlan Cave	Tc50	B-144505		AMS	37	6	7	480	50	517	628	335	Rejected	Out of sequence for phase; consistent with Venta Salada/Colonial phase	Santa Maria	Plant	Cucurbita sp. rind				Smith 2005
Coxcatlan Cave	Tc50	OS-36646		AMS	9	1	2	150	40	144	284	0	Rejected	Out of sequence for zone; consistent with Zone I	Venta Salada	Plant	L. siceraria rind				Smith 2005
Coxcatlan Cave	Tc50	OS-36647		AMS	72	12	13	6270	50	7199	7308	7012	Accepted		Coxcatlan	Plant	L. siceraria rind				Smith 2005
Coxcatlan Cave	Tc50	OS-36728		AMS	87	1	1	300	30	388	455	294	Accepted		Venta Salada	Plant	L. siceraria rind				Smith 2005
Coxcatlan Cave	Tc50	OS-36790		AMS	69	1	2	200	30	185	307	0	Rejected	Out of sequence for zone; consistent with Zone I	Venta Salada	Plant	L. siceraria rind				Smith 2005
Coxcatlan Cave	Tc50	OS-36791		AMS	9	1	2	220	20	189	307	0	Rejected	Out of sequence for zone; consistent with Zone I	Venta Salada	Plant	L. siceraria rind				Smith 2005
Coxcatlan Cave	Tc50	OS-36792		AMS	87	1	1	180	25	183	293	0	Accepted		Venta Salada	Plant	L. siceraria rind				Smith 2005
Coxcatlan Cave	Tc50	OS-36793		AMS	85	1	1	595	30	603	650	540	Accepted		Venta Salada	Plant	L. siceraria rind				Smith 2005
Coxcatlan Cave	Tc50	OS-36909		AMS	87	1	1	260	30	305	435	151	Accepted		Venta Salada	Plant	L. siceraria rind				Smith 2005
Coxcatlan Cave	Tc50	UCIAMS-215917	ADS-0181	AMS	NA		26	29020	510	33403	34460	31997	Accepted		Early Ajuereado	Bone	Sylvilagus sp.	5.2	-11.4734	3.17449	Somerville et al. 2021
Coxcatlan Cave	Tc50	UCIAMS-215918	ADS-0018	AMS	NA		26	27860	440	31964	33185	31130	Accepted		Early Ajuereado	Bone	Sylvilagus sp.	3.9	-10.1864	3.24824	Somerville et al. 2021
Coxcatlan Cave	Tc50	UCIAMS-215919	ADS-0123	AMS	S2E12, S1E3, or S2E3		15	8650	35	9599	9684	9539	Rejected	Out of sequence for zone. Consistent with Zone XVIII	El Riego	Bone	Odocoileus virginianus	0.8	-17.298	3.41093	Somerville et al. 2021
Coxcatlan Cave	Tc50	UCIAMS-215920	ADS-0126	AMS	N3E2		14	8085	30	9012	9124	8789	Rejected	Out of sequence for zone. Consistent with Zone XVI	El Riego	Bone	Odocoileus virginianus	5.9	-16.6224	3.21675	Somerville et al. 2021
Coxcatlan Cave	Tc50	UCIAMS-223936	ADS-0017	AMS	NA		26	27240	190	31282	31637	31068	Accepted		Early Ajuereado	Bone	Sylvilagus sp.	1.2	-9.75789	3.3201	Somerville et al. 2021
Coxcatlan Cave	Tc50	UCIAMS-223937	ADS-0020	AMS	NA		26	24660	140	28919	29171	28671	Rejected	Out of sequence for zone. Consistent with zone XXV	Early Ajuereado	Bone	Sylvilagus sp.	2.3	-10.2028	3.57955	Somerville et al. 2021
Coxcatlan Cave	Tc50	UCIAMS-223938	ADS-0038	AMS	NA		25	26510	170	30779	31082	30352	Accepted		Early Ajuereado	Bone	Sylvilagus sp.	2	-9.60761	3.43451	Somerville et al. 2021
Coxcatlan Cave	Tc50	UCIAMS-223939	ADS-0039	AMS	NA		25	27690	200	31597	32010	31196	Accepted		Early Ajuereado	Bone	Sylvilagus sp.	1	-10.7327	3.59267	Somerville et al. 2021
Coxcatlan Cave	Tc50	UCIAMS-223940	ADS-0113	AMS	S3E9 or E14		8	4125	15	4668	4813	4532	Accepted		Abejas	Bone	Odocoileus virginianus	13.8	-14.0775	3.18824	Somerville et al. 2021
Coxcatlan Cave	Tc50	UCIAMS-223941	ADS-0178	AMS	S3E9		9	4735	15	5516	5577	5330	Accepted		Abejas	Bone	Odocoileus virginianus	9.4	-20.508	3.26424	Somerville et al. 2021
Coxcatlan Cave	Tc50	UCIAMS-223942	ADS-0179	AMS	S2E11, S2E12, S2E4, or S2E3		9	4935	15	5635	5715	5597	Accepted		Abejas	Bone	Odocoileus virginianus	10.2	-15.9679	3.20605	Somerville et al. 2021
Coxcatlan Cave	Tc50	UCIAMS-223943	ADS-0026	AMS	N3W1		15	7345	20	8097	8190	8033	Accepted		El Riego	Bone	Sylvilagus sp.	5.9	-13.8096	3.30362	Somerville et al. 2021
Coxcatlan Cave	Tc50	UCIAMS-223944	ADS-0101	AMS	N2E1		18	8745	20	9711	9890	9557	Accepted		El Riego	Bone	Odocoileus virginianus	2.3	-13.2104	3.4391	Somerville et al. 2021
Coxcatlan Cave	Tc50	UCIAMS-223945	ADS-0103	AMS	N3E3 or N4W4		16	7475	20	8287	8365	8198	Accepted		El Riego	Bone	Odocoileus virginianus	5.6	-18.936	3.30582	Somerville et al. 2021
Purron Cave	Tc272	UCIAMS-223935	ADS-0014	AMS	S2W1	14-7l	I-J	2725	15	2813	2856	2771	Accepted		Ajalpan	Bone	Canis familiaris	10.2	-9.91015	3.28594	This study

## Sheet: DS1_B. Tehuacan Chronology
Bayesian Chronology of Tehuacan Valley							Indices
							Amodel=160.1
Name	Unmodelled (BP)			Modelled (BP)			Aoverall=160.3
Sequence Tehuacan Chronology	Median	from_95.4	to_95.4	Median	from_95.4	to_95.4	A	C
Boundary Start 1				32953	35221	31633		91.7
Phase 1 Ajuereado													Modeled Chronology
Sequence Coxcatlan Cave, Early Ajuereado Zones												Phase	From (Cal BP)	To (Cal BP)	From (BC/AD)	To (BC/AD)
Phase Zone XXVI												Early Ajuereado	32953	30386	-31003	-28436
R_Date UCIAMS-215917, Tc50, Z26, bone	33403	34460	31997	32402	33905	31572	67.1	99.6				El Riego	9876	7908	-7926	-5958
R_Date UCIAMS-215918, Tc50, Z26, bone	31964	33185	31130	31895	32946	31279	112.3	99.8				Coxcatlan	7908	6289	-5958	-4339
R_Date UCIAMS-223936, Tc50, Z26, bone	31282	31637	31068	31498	31730	31230	62	99.8				Abejas	6311	4569	-4361	-2619
Phase Zone XXV												Purron	4569	3227	-2619	-1277
R_Date UCIAMS-223939, Tc50, Z25, bone	31597	32010	31196	31348	31597	31152	82.6	99.9				Ajalpan	3227	2777	-1277	-827
R_Date UCIAMS-223938, Tc50, Z25, bone	30779	31082	30352	30861	31109	30410	104.5	99.9				Early Santa Maria	2777	2735	-827	-785
Boundary End of Early Ajuereado				30386	31116	27923		96.9				Late Santa Maria	2735	2228	-785	-278
Boundary Start 2				9876	10473	9570		99.3				Early Palo Blanco	2228	1693	-278	257
Phase 2 El Riego												Late Palo Blanco	1693	1275	257	675
Sequence Coxcatlan Cave, El Riego Zones												Early Venta Salada	1275	636	675	1314
Phase Zone XVIII												Late Venta Salada/Colonial	636	130	1314	1820
R_Date UCIAMS-223944, Tc50, Z18, Bone	9711	9890	9557	9695	9886	9554	99.1	99.9
R_Date I-461, Tc50, Z18, Charcoal	9588	10236	8997	9506	10013	8996	110.4	99.9					Simplified Modeled Chronology
R_Date I-769, Tc50, Z18, Charcoal	9340	10148	8638	9348	9892	8780	113.2	99.8				Phase	From (Cal BP)	To (Cal BP)	From (BC/AD)	To (BC/AD)
Phase Zone XVI												Ajuereado	33000	9900	-31050	-7950
R_Date I-574, Tc50, Z16, Charcoal	8678	9400	8053	8650	9199	8176	106.1	99.9				El Riego	9900	7900	-7950	-5950
R_Date I-458, Tc50, Z16, Charcoal	8555	9257	8014	8556	9090	8115	106.8	99.9				Coxcatlan	7900	6300	-5950	-4350
R_Date UCIAMS-223945, Tc50, Z16, Bone	8287	8365	8198	8288	8366	8198	99.6	100				Abejas	6300	4550	-4350	-2600
R_Date I-675, Tc50, Z16, Charcoal	8184	8979	7611	8338	8974	8055	102.3	99.9				Purron	4550	3250	-2600	-1300
Phase Zone XV												Ajalpan	3250	2800	-1300	-850
R_Date UCIAMS-223943, Tc50, Z15, Bone	8097	8190	8033	8096	8190	8034	99.7	100				Santa Maria	2800	2250	-850	-300
Sequence Abejas Cave, El Riego Zones												Palo Blanco	2250	1250	-300	700
Phase Zone G												Venta Salada	1250	429	700	1521
R_Date I-758, Tc307, ZG, Charcoal	8892	9542	8201	9146	9602	8602	96.4	99.8				Colonial	429	130	1521	1820
Phase Zone F
R_Date I-759, Tc307, ZF, Charcoal	8877	9435	8404	8803	9261	8416	109.7	99.9
Phase Zone D2
R_Date I-765, Tc307, ZD1, Charcoal	8525	9192	7975	8434	8895	8017	110.8	99.9
Boundary Transition 2/3				7908	8173	7544		99.9
Phase 3 Coxcatlan
Sequence Coxcatlan Cave, Coxcatlan Zones
Phase Zone XIII
R_Date I-457, Tc50, Z13, Charcoal	7841	8316	7433	7703	8018	7337	97	99.8
R_Date B-123043, Tc50, Z13, Plant	7211	7320	7021	7223	7325	7077	106.3	99.9
R_Date OS-36647, Tc50, Z13, Plant	7199	7308	7012	7216	7318	7066	111.5	100
Phase Zone XI
R_Date I-459, Tc50, Z11, Charcoal	7209	7580	6748	7028	7237	6736	88	99.9
R_Date B-144504, Tc50, Z11, Plant	7080	7258	6901	7055	7220	6893	104.5	99.9
R_Date M-1089, Tc50, Z11, Plant	6367	6954	5753	6554	7150	6124	96.5	99.9
Phase Purron Cave, Coxcatlan, Zone Q1
R_Date I-761, Tc272, ZQ1, Charcoal	7228	7670	6734	7224	7659	6739	101	99.8
R_Date I-768, Tc272, ZQ1, Wood	6735	7241	6305	6761	7249	6345	102	99.8
R_Date I-754, Tc272, ZQ1, Charcoal	6631	7241	6190	6686	7165	6287	102.5	99.8
Phase San Marcos Cave, Coxcatlan, Zone E
R_Date I-573, Tc254-1, ZE, Mixed	6970	7422	6503	6974	7422	6551	101	99.8
Boundary Transition 3/4				6289	6690	5908		99.9
Phase 4 Abejas
Phase San Marcos Cave, Coxcatlan, Zone D
R_Date I-569, Tc254-1, ZD, Mixed	6026	6606	5478	5936	6351	5477	105.2	99.7
R_Date AA-3305, Tc254, ZD, Plant	5405	5575	5312	5405	5574	5312	99.8	99.9
Phase Purron Cave, Coxcatlan Zone, L
R_Date I-572, Tc272, ZL, Wood	5423	5895	4885	5423	5895	4887	100.2	99.8
R_Date I-755, Tc272, ZL, Wood	5361	5888	4855	5362	5884	4857	100.4	99.8
Sequence Coxcatlan Cave, Coxcatlan Zones
Phase Zone IX
R_Date I-766, Tc50, Z9, Charcoal	6026	6438	5593	5961	6298	5594	102.8	99.9
R_Date I-652, Tc50, Z9, Charcoal	5972	6385	5590	5930	6272	5598	102.7	99.9
R_Date I-594, Tc50, Z9, Charcoal	5702	6268	5147	5716	6168	5329	107.2	99.9
R_Date UCIAMS-223942, Tc50, Z9, Bone	5635	5715	5597	5635	5715	5596	98.5	100
R_Date UCIAMS-223941, Tc50, Z9, Bone	5516	5577	5330	5535	5579	5332	103.8	100
Phase Zone VIII
R_Date I-653, Tc50, Z8, Charcoal	5483	5905	4982	5338	5557	4974	95.6	99.8
R_Date UCIAMS-223940, Tc50, Z8, Bone	4668	4813	4532	4726	4818	4571	101.3	100
Boundary Transition 4/5				4569	4797	4268		99.9
Phase 5 Purron
Sequence Purron Cave, Purron Zones
Phase Zone K
R_Date I-762, Tc272, ZK, Charcoal	4331	4835	3875	4294	4625	3964	116.3	99.9
R_Date I-757, Tc272, ZK, Charcoal	4265	4828	3729	4272	4607	3929	118.1	99.9
Phase Zone K1
R_Date I-753, Tc272, ZK1, Charcoal	4094	4577	3575	3955	4300	3571	103.5	99.9
R_Date I-570, Tc272, ZK1, Charcoal	3729	4235	3272	3720	4141	3368	105.3	99.9
R_Date I-670, Tc272, ZK1, Charcoal	3637	4089	3222	3645	4079	3270	104.7	99.9
R_Date I-666, Tc272, ZK1, Charcoal	3643	4230	3082	3654	4089	3256	107.7	99.9
Boundary Transition 5/6				3227	3493	2968		99.6
Phase 6 Ajalpan
Sequence Ajalpan Site, Ajalpan Zones
Phase Zone H
R_Date I-929, Ts204, ZH, Charcoal	3443	3825	3078	3192	3431	2960	50.6	99.8
Phase Zone G
R_Date I-934, Ts204, ZG, Charcoal	3286	3636	2889	3145	3360	2943	91.7	99.8
Phase Zone G1
R_Date I-901, Ts204, ZG1, Charcoal	2949	3324	2730	3085	3255	2905	82.3	99.9
Phase Zone F
R_Date I-935, Ts204, ZF, Charcoal	3146	3450	2847	3023	3187	2870	102	99.9
R_Date I-923, Ts204, ZF, Charcoal	3015	3342	2755	3016	3175	2866	120.9	99.9
Phase Zone F1
R_Date I-927, Ts204, ZF1, Charcoal	3235	4071	2488	2913	3070	2787	104.9	100
R_Date I-752, Ts204, ZF1, Charcoal	3196	4142	2343	2910	3069	2786	121.7	100
R_Date I-924, Ts204, ZF1, Charcoal	2886	3317	2494	2899	3045	2785	126.8	100
Phase Pit - equivalent to Zone E
R_Date I-767, Ts204, Pit, Charcoal	3010	3458	2494	2819	2922	2756	114.3	100
Phase Purron Cave, Ajalpan, Zone I-J
R_Date UCIAMS-223935, Tc272, ZI-J, Bone	2813	2856	2771	2821	2858	2776	99	100
Sequence Coatepec Site, Ajalpan Zones
Phase Zone F1
R_Date I-914, Ts368e, ZK1, Charcoal	2820	3158	2466	2933	3145	2800	89.2	99.9
R_Date I-908, Ts368e, ZK1, Charcoal	2744	3058	2358	2927	3144	2797	71.3	99.9
R_Date I-916, Ts368e, ZK1, Charcoal	2746	3003	2360	2920	3140	2794	68.5	99.9
Phase Zone J
R_Date I-931, Ts368e, ZJ, Charcoal	2953	3338	2722	2825	2925	2760	118.2	100
R_Date I-915, Ts368e, ZJ, Charcoal	2820	3158	2466	2822	2916	2758	149.9	100
Phase San Marcos Cave, Ajalpan, Zone C
R_Date I-566, Tc254-1, ZC, Mixed	3145	3637	2736	3014	3295	2776	109.7	99.9
Boundary Transition 6/7				2777	2826	2744		99.9
Phase 7 Early Santa Maria
Sequence Coatepec Site, Early Santa Maria Zones
Phase Zone I
R_Date I-928, Ts368e, ZI, Charcoal	2886	3317	2494	2770	2814	2740	128.8	99.9
R_Date I-896, Ts368e, ZI, Charcoal	2889	3331	2470	2770	2814	2740	136	99.9
R_Date I-900, Ts368e, ZI, Charcoal	2856	3211	2490	2770	2814	2740	145.3	99.9
R_Date I-909, Ts368e, ZI, Charcoal	2744	3058	2358	2770	2813	2740	162.6	99.9
Phase Zone H
R_Date I-925, Ts368e, ZH, Charcoal	2644	2957	2347	2763	2798	2736	125.1	99.9
Phase Zone F
R_Date I-919, Ts368e, ZF, Charcoal	2953	3338	2722	2759	2791	2731	69.5	100
R_Date I-910, Ts368e, ZF, Charcoal	2744	3058	2358	2758	2790	2730	169.9	100
Phase Zone E
R_Date I-922, Ts368e, ZE, Charcoal	2744	3058	2358	2753	2782	2723	169.7	100
R_Date I-913, Ts368e, ZE, Charcoal	2744	3058	2358	2753	2782	2723	169.7	100
Phase Zone D
R_Date I-898, Ts368e, ZD, Charcoal	2889	3331	2470	2747	2779	2711	99.1	100
R_Date I-905, Ts368e, ZD, Charcoal	2644	2957	2347	2747	2779	2710	145.4	100
Phase Zone C1
R_Date I-907, Ts368e, ZC1, Charcoal	2742	3070	2353	2742	2777	2700	156.7	100
Phase Zone C2
R_Date I-933, Ts368e, ZC2, Charcoal	2644	2957	2347	2738	2776	2691	145.7	99.9
Sequence Las Canoas Site, Early Santa Maria Zones
Phase Zone D1
R_Date I-917, Ts367, ZD1, Charcoal	2644	2957	2347	2761	2806	2725	126.6	100
R_Date I-893, Ts367, ZD1, Charcoal	2586	2859	2340	2760	2805	2723	73.8	100
Phase Zone D2
R_Date I-911, Ts367, ZD2, Charcoal	2644	2957	2347	2749	2785	2707	141.5	100
Phase Zone C
R_Date I-902, Ts367, ZC, Charcoal	2648	3060	2333	2742	2780	2694	142.4	100
Boundary Transition 7/8				2735	2776	2680		99.8
Phase 8 Late Santa Maria
Phase Purron Cave, Santa Maria, Zone H
R_Date I-575, Tc272, ZH, Charcoal	2656	3062	2336	2570	2745	2358	110.4	99.9
Phase Coxcatlan Cave, Santa Maria, Zone VII
R_Date AA-10978, Tc50, ZVII, Plant	2405	2698	2182	2425	2702	2310	92.3	99.9
Boundary Transition 8/9				2228	2598	1985		99.9
Phase 9 Early Palo Blanco
Phase Coxcatlan Cave, Early Palo Blanco, Zone VI
R_Date B-134116, Tc50, Z6, Plant	2064	2295	1943	2050	2150	1940	101	100
R_Date I-921, Tc50, Z6, Cloth	1893	2347	1413	1932	2289	1638	116.6	99.9
R_Date I-656, Tc50, Z6, Charcoal	1664	1919	1413	1793	1995	1595	75.2	99.9
Boundary Transition 9/10				1693	1929	1479		99.9
Phase 10 Late Palo Blanco
Sequence Coxcatlan Cave, Late Palo Blanco Zones V - IV
Phase Zone V
R_Date I-673, Tc50, Z5, Charcoal	1829	2302	1421	1612	1815	1407	74.8	99.9
R_Date I-671, Tc50, Z5, Charcoal	1516	1778	1297	1551	1725	1365	105.8	99.9
Phase Zone IV
R_Date I-663, Tc50, Z4, Charcoal	1553	2146	998	1434	1685	1152	122.4	99.9
Phase San Marcos Cave, Palo Planco, Zone B
R_Date I-657, Tc254-1, ZB, Mixed	1544	1821	1306	1530	1721	1314	110.4	99.9
Boundary Transition 10/11				1275	1610	806		99.8
Phase 11 Early Venta Salada
Sequence Coxcatlan Cave, Early Venta Salada Zones
Phase Zone III
R_Date I-659, Tc50, Z3, Charcoal	961	1178	735	946	1176	736	102.2	99.9
Phase Zone II
R_Date I-674, Tc50, Z2, Charcoal	719	916	555	733	910	638	108.4	100
R_Date I-672, Tc50, Z2, Charcoal	617	771	502	680	900	572	74.2	99.9
Boundary Transition 11/12				636	743	547		100
Phase 12 Late Venta Salada/Colonial
Phase Coxcatlan Cave, Late Venta Salada/Colonial, Zone I
R_Date OS-36793, Tc50, Z1, Plant	603	650	540	588	644	535	96	100
R_Date OS-36728, Tc50, Z1, Plant	388	455	294	388	455	295	99.5	99.9
R_Date OS-36909, Tc50, Z1, Plant	305	435	151	305	435	151	99	99.9
R_Date OS-36792, Tc50, Z1, Plant	183	293	...	199	290	140	105.3	99.9
End Constraint				130	130	129		100

## Sheet: DS1_C. OxCal Code
Plot()
{
Sequence("Tehuacan Chronology")
{
Boundary("Start 1");
Phase("1 Ajuereado")
{
Sequence("Coxcatlan Cave, Early Ajuereado Zones")
{
Phase("Zone XXVI")
{
R_Date("UCIAMS-215917, Tc50, Z26, bone", 29020, 510);
R_Date("UCIAMS-215918, Tc50, Z26, bone", 27860, 440);
R_Date("UCIAMS-223936, Tc50, Z26, bone", 27240, 190);
};
Phase("Zone XXV")
{
R_Date("UCIAMS-223939, Tc50, Z25, bone", 27690, 200);
R_Date("UCIAMS-223938, Tc50, Z25, bone", 26510, 170);
};
};
};
Boundary("End of Early Ajuereado");
Boundary("Start 2");
Phase("2 El Riego")
{
Sequence("Coxcatlan Cave, El Riego Zones")
{
Phase("Zone XVIII")
{
R_Date("UCIAMS-223944, Tc50, Z18, Bone", 8745, 20);
R_Date("I-461, Tc50, Z18, Charcoal", 8550, 250);
R_Date("I-769, Tc50, Z18, Charcoal", 8375, 275);
};
Phase("Zone XVI")
{
R_Date("I-574, Tc50, Z16, Charcoal", 7800, 250);
R_Date("I-458, Tc50, Z16, Charcoal", 7700, 250);
R_Date("UCIAMS-223945, Tc50, Z16, Bone", 7475, 20);
R_Date("I-675, Tc50, Z16, Charcoal", 7350, 300);
};
Phase("Zone XV")
{
R_Date("UCIAMS-223943, Tc50, Z15, Bone", 7345, 20);
};
};
Sequence("Abejas Cave, El Riego Zones")
{
Phase("Zone G")
{
R_Date("I-758, Tc307, ZG, Charcoal", 7990, 300);
};
Phase("Zone F")
{
R_Date("I-759, Tc307, ZF, Charcoal", 7990, 225);
};
Phase("Zone D2")
{
R_Date("I-765, Tc307, ZD1, Charcoal", 7675, 250);
};
};
};
Boundary("Transition 2/3");
Phase("3 Coxcatlan")
{
Sequence("Coxcatlan Cave, Coxcatlan Zones")
{
Phase("Zone XIII")
{
R_Date("I-457, Tc50, Z13, Charcoal", 7000, 220);
R_Date("B-123043, Tc50, Z13, Plant", 6290, 50);
R_Date("OS-36647, Tc50, Z13, Plant", 6270, 50);
};
Phase("Zone XI")
{
R_Date("I-459, Tc50, Z11, Charcoal", 6325, 200);
R_Date("B-144504, Tc50, Z11, Plant", 6190, 70);
R_Date("M-1089, Tc50, Z11, Plant", 5560, 250);
};
};
Phase("Purron Cave, Coxcatlan, Zone Q1")
{
R_Date("I-761, Tc272, ZQ1, Charcoal", 6350, 230);
R_Date("I-768, Tc272, ZQ1, Wood", 5895, 200);
R_Date("I-754, Tc272, ZQ1, Charcoal", 5800, 220);
};
Phase("San Marcos Cave, Coxcatlan, Zone E")
{
R_Date("I-573, Tc254-1, ZE, Mixed", 6100, 200);
};
};
Boundary("Transition 3/4");
Phase("4 Abejas")
{
Phase("San Marcos Cave, Coxcatlan, Zone D")
{
R_Date("I-569, Tc254-1, ZD, Mixed", 5250, 250);
R_Date("AA-3305, Tc254, ZD, Plant", 4680, 50);
};
Phase("Purron Cave, Coxcatlan Zone, L")
{
R_Date("I-572, Tc272, ZL, Wood", 4725, 190);
R_Date("I-755, Tc272, ZL, Wood", 4675, 200);
};
Sequence("Coxcatlan Cave, Coxcatlan Zones")
{
Phase("Zone IX")
{
R_Date("I-766, Tc50, Z9, Charcoal", 5250, 200);
R_Date("I-652, Tc50, Z9, Charcoal", 5200, 180);
R_Date("I-594, Tc50, Z9, Charcoal", 4950, 200);
R_Date("UCIAMS-223942, Tc50, Z9, Bone", 4935, 15);
R_Date("UCIAMS-223941, Tc50, Z9, Bone", 4735, 15);
};
Phase("Zone VIII")
{
R_Date("I-653, Tc50, Z8, Charcoal", 4770, 175);
R_Date("UCIAMS-223940, Tc50, Z8, Bone", 4125, 15);
};
};
};
Boundary("Transition 4/5");
Phase("5 Purron")
{
Sequence("Purron Cave, Purron Zones")
{
Phase("Zone K")
{
R_Date("I-762, Tc272, ZK, Charcoal", 3900, 180);
R_Date("I-757, Tc272, ZK, Charcoal", 3850, 190);
};
Phase("Zone K1")
{
R_Date("I-753, Tc272, ZK1, Charcoal", 3725, 180);
R_Date("I-570, Tc272, ZK1, Charcoal", 3450, 175);
R_Date("I-670, Tc272, ZK1, Charcoal", 3375, 170);
R_Date("I-666, Tc272, ZK1, Charcoal", 3375, 200);
};
};
};
Boundary("Transition 5/6");
Phase("6 Ajalpan")
{
Sequence("Ajalpan Site, Ajalpan Zones")
{
Phase("Zone H")
{
R_Date("I-929, Ts204, ZH, Charcoal", 3220, 130);
};
Phase("Zone G")
{
R_Date("I-934, Ts204, ZG, Charcoal", 3100, 140);
};
Phase("Zone G1")
{
R_Date("I-901, Ts204, ZG1, Charcoal", 2810, 120);
};
Phase("Zone F")
{
R_Date("I-935, Ts204, ZF, Charcoal", 2980, 130);
R_Date("I-923, Ts204, ZF, Charcoal", 2865, 130);
};
Phase("Zone F1")
{
R_Date("I-927, Ts204, ZF1, Charcoal", 3040, 300);
R_Date("I-752, Ts204, ZF1, Charcoal", 3000, 350);
R_Date("I-924, Ts204, ZF1, Charcoal", 2750, 130);
};
Phase("Pit - equivalent to Zone E")
{
R_Date("I-767, Ts204, Pit, Charcoal", 2850, 190);
};
};
Phase("Purron Cave, Ajalpan, Zone I-J")
{
R_Date("UCIAMS-223935, Tc272, ZI-J, Bone", 2725, 15);
};
Sequence("Coatepec Site, Ajalpan Zones")
{
Phase("Zone F1")
{
R_Date("I-914, Ts368e, ZK1, Charcoal", 2695, 120);
R_Date("I-908, Ts368e, ZK1, Charcoal", 2640, 130);
R_Date("I-916, Ts368e, ZK1, Charcoal", 2640, 120);
};
Phase("Zone J")
{
R_Date("I-931, Ts368e, ZJ, Charcoal", 2810, 130);
R_Date("I-915, Ts368e, ZJ, Charcoal", 2695, 120);
};
};
Phase("San Marcos Cave, Ajalpan, Zone C")
{
R_Date("I-566, Tc254-1, ZC, Mixed", 2975, 200);
};
};
Boundary("Transition 6/7");
Phase("7 Early Santa Maria")
{
Sequence("Coatepec Site, Early Santa Maria Zones")
{
Phase("Zone I")
{
R_Date("I-928, Ts368e, ZI, Charcoal", 2750, 130);
R_Date("I-896, Ts368e, ZI, Charcoal", 2750, 150);
R_Date("I-900, Ts368e, ZI, Charcoal", 2725, 130);
R_Date("I-909, Ts368e, ZI, Charcoal", 2640, 130);
};
Phase("Zone H")
{
R_Date("I-925, Ts368e, ZH, Charcoal", 2585, 130);
};
Phase("Zone F")
{
R_Date("I-919, Ts368e, ZF, Charcoal", 2810, 130);
R_Date("I-910, Ts368e, ZF, Charcoal", 2640, 130);
};
Phase("Zone E")
{
R_Date("I-922, Ts368e, ZE, Charcoal", 2640, 130);
R_Date("I-913, Ts368e, ZE, Charcoal", 2640, 130);
};
Phase("Zone D")
{
R_Date("I-898, Ts368e, ZD, Charcoal", 2750, 150);
R_Date("I-905, Ts368e, ZD, Charcoal", 2585, 130);
};
Phase("Zone C1")
{
R_Date("I-907, Ts368e, ZC1, Charcoal", 2640, 140);
};
Phase("Zone C2")
{
R_Date("I-933, Ts368e, ZC2, Charcoal", 2585, 130);
};
};
Sequence("Las Canoas Site, Early Santa Maria Zones")
{
Phase("Zone D1")
{
R_Date("I-917, Ts367, ZD1, Charcoal", 2585, 130);
R_Date("I-893, Ts367, ZD1, Charcoal", 2530, 120);
};
Phase("Zone D2")
{
R_Date("I-911, Ts367, ZD2, Charcoal", 2585, 130);
};
Phase("Zone C")
{
R_Date("I-902, Ts367, ZC, Charcoal", 2585, 150);
};
};
};
Boundary("Transition 7/8");
Phase("8 Late Santa Maria")
{
Phase("Purron Cave, Santa Maria, Zone H")
{
R_Date("I-575, Tc272, ZH, Charcoal", 2590, 150);
};
Phase("Coxcatlan Cave, Santa Maria, Zone VII")
{
R_Date("AA-10978, Tc50, ZVII, Plant", 2360, 50);
};
};
Boundary("Transition 8/9");
Phase("9 Early Palo Blanco")
{
Phase("Coxcatlan Cave, Early Palo Blanco, Zone VI")
{
R_Date("B-134116, Tc50, Z6, Plant", 2100, 40);
R_Date("I-921, Tc50, Z6, Cloth", 1945, 200);
R_Date("I-656, Tc50, Z6, Charcoal", 1770, 100);
};
};
Boundary("Transition 9/10");
Phase("10 Late Palo Blanco")
{
Sequence("Coxcatlan Cave, Late Palo Blanco Zones V - IV")
{
Phase("Zone V")
{
R_Date("I-673, Tc50, Z5, Charcoal", 1900, 150);
R_Date("I-671, Tc50, Z5, Charcoal", 1625, 120);
};
Phase("Zone IV")
{
R_Date("I-663, Tc50, Z4, Charcoal", 1625, 250);
};
};
Phase("San Marcos Cave, Palo Planco, Zone B")
{
R_Date("I-657, Tc254-1, ZB, Mixed", 1650, 130);
};
};
Boundary("Transition 10/11");
Phase("11 Early Venta Salada")
{
Sequence("Coxcatlan Cave, Early Venta Salada Zones")
{
Phase("Zone III")
{
R_Date("I-659, Tc50, Z3, Charcoal", 1050, 100);
};
Phase("Zone II")
{
R_Date("I-674, Tc50, Z2, Charcoal", 780, 100);
R_Date("I-672, Tc50, Z2, Charcoal", 650, 100);
};
};
};
Boundary("Transition 11/12");
Phase("12 Late Venta Salada/Colonial")
{
Phase("Coxcatlan Cave, Late Venta Salada/Colonial, Zone I")
{
R_Date("OS-36793, Tc50, Z1, Plant", 595, 30);
R_Date("OS-36728, Tc50, Z1, Plant", 300, 30);
R_Date("OS-36909, Tc50, Z1, Plant", 260, 30);
R_Date("OS-36792, Tc50, Z1, Plant", 180, 25);
};
};
Date("End Constraint", 1821, 20);
};
};

## Sheet: DS1_D. Bone samples
Spec	Site	Site_name	Phase	Orientation	Zone	Prov_1	Prov_2	Animal	Genus	Species	Dating_method	Dating_reference	Note
ADS-0062	Tc307	Abejas Cave	Abejas		C	S1E3		Rabbit	Sylvilagus	small cottontail	Assigned to cultural phase by strategraphic position and associated material culture	Johnson and MacNeish 1972:22; Macneish and Garcia Cook 1972b
ADS-0071	Tc307	Abejas Cave	Abejas		B (B2)	E3		Rabbit	Sylvilagus	small cottontail	Assigned to cultural phase by strategraphic position and associated material culture	Johnson and MacNeish 1972:22; Macneish and Garcia Cook 1972b
ADS-0074	Tc307	Abejas Cave	El Riego		G	E3		Rabbit	Sylvilagus	cunicularius	Contextual association with radiocarbon-dated charcoal: I-758, 7990 ± 300 (BP) ± 1σ	Johnson and MacNeish 1972:Table 3
ADS-0160	Tc307	Abejas Cave	Abejas		B1	S3E3		Deer	Odocoileus	virginianus	Assigned to cultural phase by strategraphic position and associated material culture	Johnson and MacNeish 1972:22; Macneish and Garcia Cook 1972b
ADS-0161	Tc307	Abejas Cave	El Riego		D1	S1E1		Deer	Odocoileus	virginianus	Contextual association with radiocarbon-dated charcoal: I-765, 7675 ± 250 (BP) ± 1σ	Johnson and MacNeish 1972:Table 3
ADS-0162	Tc307	Abejas Cave	El Riego		D1	S1		Rabbit	Sylvilagus	small cottontail	Contextual association with radiocarbon-dated charcoal: I-765, 7675 ± 250 (BP) ± 1σ	Johnson and MacNeish 1972:Table 3
ADS-0163	Tc307	Abejas Cave	El Riego		D1	S1		Rabbit	Sylvilagus	small cottontail	Contextual association with radiocarbon-dated charcoal: I-765, 7675 ± 250 (BP) ± 1σ	Johnson and MacNeish 1972:Table 3
ADS-0164	Tc307	Abejas Cave	El Riego		F	00, S1E1		Deer	Odocoileus	virginianus	Contextual association with radiocarbon-dated charcoal: I-759, 7990 ± 225 (BP) ± 1σ	Johnson and MacNeish 1972:Table 3
ADS-0165	Tc307	Abejas Cave	El Riego		H	S3E2		Deer	Odocoileus	virginianus	Assigned to cultural phase by strategraphic position and associated material culture	Johnson and MacNeish 1972:19; MacNeish and Garcia Cook 1972a:15-62
ADS-0081	Ts204	Ajalpan Site	Ajalpan		F	S5		Rabbit	Sylvilagus	small cottontail	Contextual association with radiocarbon-dated charcoal: I-923, 2865 ± 130 (BP) ± 1σ; I-935, 2980 ± 130 (BP) ± 1σ	Johnson and MacNeish 1972: Table 6; MacNeish and Peterson 1972:163-175
ADS-0141	Ts204	Ajalpan Site	Ajalpan		F	S2E5		Deer	Odocoileus	virginianus	Contextual association with radiocarbon-dated charcoal: I-923, 2865 ± 130 (BP) ± 1σ; I-935, 2980 ± 130 (BP) ± 1σ	Johnson and MacNeish 1972: Table 6; MacNeish and Peterson 1972:163-175
ADS-0142	Ts204	Ajalpan Site	Ajalpan		F	S3E1		Deer	Odocoileus	virginianus	Contextual association with radiocarbon-dated charcoal: I-923, 2865 ± 130 (BP) ± 1σ; I-935, 2980 ± 130 (BP) ± 1σ	Johnson and MacNeish 1972: Table 6; MacNeish and Peterson 1972:163-175
ADS-0143	Ts204	Ajalpan Site	Ajalpan		F	S2E3		Deer	Odocoileus	virginianus	Contextual association with radiocarbon-dated charcoal: I-923, 2865 ± 130 (BP) ± 1σ; I-935, 2980 ± 130 (BP) ± 1σ	Johnson and MacNeish 1972: Table 6; MacNeish and Peterson 1972:163-175
ADS-0144	Ts204	Ajalpan Site	Ajalpan		F1	S5E2		Deer	Odocoileus	virginianus	Contextual association with radiocarbon-dated charcoal: I-927, 3040 ± 300 (BP) ± 1σ; I-752, 3000 ± 350 (BP) ± 1σ; I-924, 2750 ± 350 (BP)	Johnson and MacNeish 1972: Table 6; MacNeish and Peterson 1972:163-175
ADS-0145	Ts204	Ajalpan Site	Ajalpan		G1	N2E1		Deer	Odocoileus	virginianus	Contextual association with radiocarbon-dated charcoal: I-901, 2810 ± 120 (BP) ± 1σ; I-895, 3525 ± 180 (BP) ± 1σ	Johnson and MacNeish 1972: Table 6; MacNeish and Peterson 1972:163-175
ADS-0157	Ts204	Ajalpan Site	Ajalpan		F	E4		Deer	Odocoileus	virginianus	Contextual association with radiocarbon-dated charcoal: I-923, 2865 ± 130 (BP) ± 1σ; I-935, 2980 ± 130 (BP) ± 1σ	Johnson and MacNeish 1972: Table 6; MacNeish and Peterson 1972:163-175
ADS-0166	Ts204	Ajalpan Site	Ajalpan		G1	N2E3, S1E3		Deer	Odocoileus	virginianus	Contextual association with radiocarbon-dated charcoal: I-901, 2810 ± 120 (BP) ± 1σ; I-895, 3525 ± 180 (BP) ± 1σ	Johnson and MacNeish 1972: Table 6; MacNeish and Peterson 1972:163-175
ADS-0167	Ts204	Ajalpan Site	Ajalpan		G1	N2E3, S1E3		Deer	Odocoileus	virginianus	Contextual association with radiocarbon-dated charcoal: I-901, 2810 ± 120 (BP) ± 1σ; I-895, 3525 ± 180 (BP) ± 1σ	Johnson and MacNeish 1972: Table 6; MacNeish and Peterson 1972:163-175
ADS-0168	Ts204	Ajalpan Site	Ajalpan		H	W1		Deer	Odocoileus	virginianus	Contextual association with radiocarbon-dated charcoal: I-929, 3220 ± 130 (BP) ± 1σ	Johnson and MacNeish 1972: Table 6; MacNeish and Peterson 1972:163-175
ADS-0172	Ts204	Ajalpan Site	Ajalpan		H	S1		Deer	Odocoileus	virginianus	Contextual association with radiocarbon-dated charcoal: I-929, 3220 ± 130 (BP) ± 1σ	Johnson and MacNeish 1972: Table 6; MacNeish and Peterson 1972:163-175
ADS-0192	Ts204	Ajalpan Site	Ajalpan		G	W1		Deer	Odocoileus	virginianus	Contextual association with radiocarbon-dated charcoal: I-934, 3100 ± 140 (BP) ± 1σ	Johnson and MacNeish 1972: Table 6; MacNeish and Peterson 1972:163-175
ADS-0195	Ts204	Ajalpan Site	Ajalpan		G	N2E3, S4, or E2		Deer	Odocoileus	virginianus	Contextual association with radiocarbon-dated charcoal: I-934, 3100 ± 140 (BP) ± 1σ	Johnson and MacNeish 1972: Table 6; MacNeish and Peterson 1972:163-175
ADS-0063	Ts368	Coatepec Site	Santa Maria		I	N2E4		Rabbit	Sylvilagus	small cottontail	Contextual association with radiocarbon-dated charcoal: I-909, 2640 ± 130 (BP) ± 1σ; I-900, 2725 ± 130 (BP) ± 1σ; I-928, 2750 ± 130 (BP) ± 1σ; I-896, 2750 ± 150 (BP) ± 1σ	Johnson and MacNeish 1972:Table 7
ADS-0064	Ts368	Coatepec Site	Santa Maria		H	S2E5		Rabbit	Sylvilagus	small cottontail	Contextual association with radiocarbon-dated charcoal: I-925, 2585 ± 130 (BP) ± 1σ; I-903, 2865 ± 130 (BP) ± 1σ; I-904, 2925 ± 130 (BP) ± 1σ	Johnson and MacNeish 1972:Table 7
ADS-0065	Ts368	Coatepec Site	Santa Maria		G	N3W5		Rabbit	Sylvilagus	small cottontail	Assigned to cultural phase by strategraphic position and associated material culture	Johnson and MacNeish 1972:30-31; MacNeish and Peterson 1972:175-199
ADS-0066	Ts368	Coatepec Site	Santa Maria		F	W3		Rabbit	Sylvilagus	cunicularius	Contextual association with radiocarbon-dated charcoal: I-910, 2640 ± 130 (BP) ± 1σ; I-919, 2810 ± 130 (BP) ± 1σ	Johnson and MacNeish 1972:Table 7
ADS-0067	Ts368	Coatepec Site	Santa Maria		F	E1		Rabbit	Sylvilagus	small cottontail	Contextual association with radiocarbon-dated charcoal: I-910, 2640 ± 130 (BP) ± 1σ; I-919, 2810 ± 130 (BP) ± 1σ	Johnson and MacNeish 1972:Table 7
ADS-0068	Ts368	Coatepec Site	Santa Maria		B	N3E2		Rabbit	Sylvilagus	cunicularius	Contextual association with radiocarbon-dated charcoal: I-918, 1995 ± 100 (BP) ± 1σ	Johnson and MacNeish 1972:Table 7
ADS-0069	Ts368	Coatepec Site	Venta Salada		A	N2W4		Rabbit	Sylvilagus	cunicularius	Assigned to cultural phase by strategraphic position and associated material culture	Johnson and MacNeish 1972:31-32; MacNeish and Peterson 1972:175-199
ADS-0147	Ts368	Coatepec Site	Venta Salada		A	N2E4		Deer	Odocoileus	virginianus	Assigned to cultural phase by strategraphic position and associated material culture	Johnson and MacNeish 1972:31-32; MacNeish and Peterson 1972:175-199
ADS-0148	Ts368	Coatepec Site	Santa Maria		B	S2E4		Deer	Odocoileus	virginianus	Contextual association with radiocarbon-dated charcoal: I-918, 1995 ± 100 (BP) ± 1σ	Johnson and MacNeish 1972:Table 7
ADS-0149	Ts368	Coatepec Site	Santa Maria		E	N1		Deer	Odocoileus	virginianus	Contextual association with radiocarbon-dated charcoal: I-906, 2865 ± 140 (BP) ± 1σ; I-922, 2640 ± 130 (BP) ± 1σ; I-913, 2640 ± 130 (BP) ± 1σ	Johnson and MacNeish 1972:Table 7
ADS-0150	Ts368	Coatepec Site	Santa Maria		F	N1W3		Deer	Odocoileus	virginianus	Contextual association with radiocarbon-dated charcoal: I-910, 2640 ± 130 (BP) ± 1σ; I-919, 2810 ± 130 (BP) ± 1σ	Johnson and MacNeish 1972:Table 7
ADS-0151	Ts368	Coatepec Site	Santa Maria		G	N3W1		Deer	Odocoileus	virginianus	Assigned to cultural phase by strategraphic position and associated material culture	Johnson and MacNeish 1972:30-31; MacNeish and Peterson 1972:175-199
ADS-0152	Ts368	Coatepec Site	Santa Maria		H	N3W1		Deer	Odocoileus	virginianus	Contextual association with radiocarbon-dated charcoal: I-925, 2585 ± 130 (BP) ± 1σ; I-903, 2865 ± 130 (BP) ± 1σ; I-904, 2925 ± 130 (BP) ± 1σ	Johnson and MacNeish 1972:Table 7
ADS-0153	Ts368	Coatepec Site	Santa Maria		I	N1		Deer	Odocoileus	virginianus	Contextual association with radiocarbon-dated charcoal: I-909, 2640 ± 130 (BP) ± 1σ; I-900, 2725 ± 130 (BP) ± 1σ; I-928, 2750 ± 130 (BP) ± 1σ; I-896, 2750 ± 150 (BP) ± 1σ	Johnson and MacNeish 1972:Table 7
ADS-0154	Ts368	Coatepec Site	Ajalpan		J	N2E2		Deer	Odocoileus	virginianus	Assigned to cultural phase by strategraphic position and associated material culture	Johnson and MacNeish 1972: 26; MacNeish and Peterson 1972
ADS-0155	Ts368	Coatepec Site	Ajalpan		K1	N4W1		Deer	Odocoileus	virginianus	Assigned to cultural phase by strategraphic position and associated material culture	Johnson and MacNeish 1972: 26; MacNeish and Peterson 1972
ADS-0156	Ts368	Coatepec Site	Ajalpan		K2	N2		Deer	Odocoileus	virginianus	Assigned to cultural phase by strategraphic position and associated material culture	Johnson and MacNeish 1972: 26; MacNeish and Peterson 1972
ADS-0017	Tc50	Coxcatlan Cave	Ajuereado Early		XXVI			Rabbit	Sylvilagus	cunicularius	Direct radiocarbon dating of specimen: UCIAMS-223936, 27240 ± 190 (BP) ± 1σ	Somerville et al. 2021:Table 1
ADS-0018	Tc50	Coxcatlan Cave	Ajuereado Early		XXVI			Rabbit	Sylvilagus	cunicularius	Direct radiocarbon dating of specimen: UCIAMS-215918, 27860 ± 440 (BP) ± 1σ	Somerville et al. 2021:Table 1
ADS-0019	Tc50	Coxcatlan Cave	Ajuereado Early		XXVI			Rabbit	Sylvilagus	cunicularius	Contextual association with radiocarbon-dated faunal bones: UCIAMS-223936, 27240 ± 190 (BP) ± 1σ; UCIAMS-215918, 27860 ± 440 (BP) ± 1σ; UCIAMS-223937, 24660 ± 140 (BP) ± 1σ	Somerville et al. 2021:Table 1
ADS-0020	Tc50	Coxcatlan Cave	Ajuereado Early		XXVI			Rabbit	Sylvilagus	cunicularius	Direct radiocarbon dating of specimen: UCIAMS-223937, 24660 ± 140 (BP) ± 1σ	Somerville et al. 2021:Table 1
ADS-0021	Tc50	Coxcatlan Cave	Ajuereado Early		XXVI			Rabbit	Sylvilagus	small cottontail	Contextual association with radiocarbon-dated faunal bones: UCIAMS-223936, 27240 ± 190 (BP) ± 1σ; UCIAMS-215918, 27860 ± 440 (BP) ± 1σ; UCIAMS-223937, 24660 ± 140 (BP) ± 1σ	Somerville et al. 2021:Table 1
ADS-0022	Tc50	Coxcatlan Cave	Ajuereado Early		XXVI			Rabbit	Sylvilagus	small cottontail	Contextual association with radiocarbon-dated faunal bones: UCIAMS-223936, 27240 ± 190 (BP) ± 1σ; UCIAMS-215918, 27860 ± 440 (BP) ± 1σ; UCIAMS-223937, 24660 ± 140 (BP) ± 1σ	Somerville et al. 2021:Table 1
ADS-0023	Tc50	Coxcatlan Cave	Ajuereado Early		XXVI			Rabbit	Sylvilagus	small cottontail	Contextual association with radiocarbon-dated faunal bones: UCIAMS-223936, 27240 ± 190 (BP) ± 1σ; UCIAMS-215918, 27860 ± 440 (BP) ± 1σ; UCIAMS-223937, 24660 ± 140 (BP) ± 1σ	Somerville et al. 2021:Table 1
ADS-0024	Tc50	Coxcatlan Cave	Coxcatlan	West	XI			Rabbit	Sylvilagus	small cottontail	Contextual association with radiocarbon-dated charcoal: I-457,7000 ± 200 (BP) ± 1σ	Johnson and MacNeish 1972: Table 2
ADS-0025	Tc50	Coxcatlan Cave	Palo Blanco		VI			Rabbit	Sylvilagus	cunicularius	Contextual association with radiocarbon-dated charcoal: I-656, 1770 ± 100 (BP) ± 1σ	Johnson and MacNeish 1972:Table 2
ADS-0026	Tc50	Coxcatlan Cave	El Riego		XV	N3W1		Rabbit	Sylvilagus	cunicularius	Direct radiocarbon dating of specimen: UCIAMS-223943, 7345 ± 20 (BP) ± 1σ	Somerville et al. 2021:Table 1
ADS-0027	Tc50	Coxcatlan Cave	El Riego		XVII	N3W8		Rabbit	Sylvilagus	small cottontail	Assigned to cultural phase by strategraphic position and associated material culture	Fowler and MacNeish 1972:220-318
ADS-0028	Tc50	Coxcatlan Cave	Coxcatlan	East	XI	S2E7		Rabbit	Sylvilagus	small cottontail	Contextual association with radiocarbon-dated charcoal: I-5676, 6925 ± 200 (BP) ± 1σ; I-664, 5475 ± 230 (BP) ± 1σ; M-1089, 5560 ± 250 (BP) ± 1σ; I-459, 6325 ± 200 (BP) ± 1σ	Johnson and MacNeish 1972: Table 2
ADS-0029	Tc50	Coxcatlan Cave	El Riego	East	XIX	E14		Rabbit	Sylvilagus	small cottontail	Assigned to cultural phase by strategraphic position and associated material culture	Fowler and MacNeish 1972:220-318
ADS-0030	Tc50	Coxcatlan Cave	El Riego	West	XIV	S2W3	Top West	Rabbit	Sylvilagus	small cottontail	Contextual association with radiocarbon-dated faunal bone: UCIAMS-215920, 8085 ± 30 (BP) ± 1σ	Somerville et al. 2021:Table 1
ADS-0031	Tc50	Coxcatlan Cave	Venta Salada		II	W6	Lower II	Rabbit	Sylvilagus	small cottontail	Contextual association with radiocarbon-dated charcoal: I-672, 650 ± 100 (BP) ± 1σ; I-662, 1050 ± 120 (BP) ± 1σ; I-674, 775 ± 100 (BP) ± 1σ	Johnson and MacNeish 1972:Table 2
ADS-0032	Tc50	Coxcatlan Cave	Venta Salada		III	S2W1		Rabbit	Sylvilagus	cunicularius	Contextual association with radiocarbon-dated charcoal: I-659, 1050 ± 110 (BP) ± 1σ	Johnson and MacNeish 1972:Table 2
ADS-0033	Tc50	Coxcatlan Cave	Palo Blanco		IV	N3E3		Rabbit	Sylvilagus	small cottontail	Contextual association with radiocarbon-dated charcoal: I-663, 1625 ± 150 (BP) ± 1σ	Johnson and MacNeish 1972:Table 2
ADS-0034	Tc50	Coxcatlan Cave	Ajuereado Early		XXVIII			Rabbit	Sylvilagus	cunicularius	Assigned to cultural phase by strategraphic position at the bottom of the cave	Fowler and MacNeish 1972:220-318
ADS-0035	Tc50	Coxcatlan Cave	Ajuereado Early		XXVIII			Rabbit	Sylvilagus	cunicularius	Assigned to cultural phase by strategraphic position at the bottom of the cave	Fowler and MacNeish 1972:220-318
ADS-0036	Tc50	Coxcatlan Cave	Ajuereado Early		XXVII			Rabbit	Sylvilagus	cunicularius	Assigned to cultural phase by strategraphic position at the bottom of the cave	Fowler and MacNeish 1972:220-318
ADS-0037	Tc50	Coxcatlan Cave	Ajuereado Early		XXVII			Rabbit	Sylvilagus	cunicularius	Assigned to cultural phase by strategraphic position at the bottom of the cave	Fowler and MacNeish 1972:220-318
ADS-0038	Tc50	Coxcatlan Cave	Ajuereado Early		XXV		S above T	Rabbit	Sylvilagus	cunicularius	Direct radiocarbon dating of specimen: UCIAMS-223938, 26510 ± 170 (BP) ± 1σ	Somerville et al. 2021:Table 1
ADS-0039	Tc50	Coxcatlan Cave	Ajuereado Early		XXV		S above T	Rabbit	Sylvilagus	cunicularius	Direct radiocarbon dating of specimen: UCIAMS-223939, 27690 ± 200 (BP) ± 1σ	Somerville et al. 2021:Table 1
ADS-0040	Tc50	Coxcatlan Cave	Abejas	East	X			Rabbit	Sylvilagus	small cottontail	Strategraphic position and associated material culture	Johnson and MacNeish 1972:22; Fowler and MacNeish 1972: 220-318
ADS-0041	Tc50	Coxcatlan Cave	Coxcatlan	West	XII	N1W6		Rabbit	Sylvilagus	small cottontail	Contextual association with radiocarbon-dated charcoal: Below dated zone XI (I-5676, 6925 ± 200 (BP) ± 1σ; I-664, 5475 ± 230 (BP) ± 1σ; M-1089, 5560 ± 250 (BP) ± 1σ; I-459, 6325 ± 200 (BP) ± 1σ) and above zone dated XIII (I-457,7000 ± 200 (BP) ± 1σ)	Johnson and MacNeish 1972: Table 2
ADS-0042	Tc50	Coxcatlan Cave	Coxcatlan	West	XII	N3W3		Rabbit	Sylvilagus	small cottontail	Contextual association with radiocarbon-dated charcoal: Below dated zone XI (I-5676, 6925 ± 200 (BP) ± 1σ; I-664, 5475 ± 230 (BP) ± 1σ; M-1089, 5560 ± 250 (BP) ± 1σ; I-459, 6325 ± 200 (BP) ± 1σ) and above zone dated XIII (I-457,7000 ± 200 (BP) ± 1σ)	Johnson and MacNeish 1972: Table 2
ADS-0043	Tc50	Coxcatlan Cave	Santa Maria		VII	S3	Zone H	Rabbit	Sylvilagus	cunicularius	Assigned to cultural phase by strategraphic position and associated material culture	Fowler and MacNeish 1972:220-318; Johnson and MacNeish 1972:30
ADS-0044	Tc50	Coxcatlan Cave	Santa Maria		VII	N4W7	Zone H	Rabbit	Sylvilagus	small cottontail	Assigned to cultural phase by strategraphic position and associated material culture	Fowler and MacNeish 1972:220-318; Johnson and MacNeish 1972:30
ADS-0045	Tc50	Coxcatlan Cave	Santa Maria		VII	N4W7	Zone H	Rabbit	Sylvilagus	small cottontail	Assigned to cultural phase by strategraphic position and associated material culture	Fowler and MacNeish 1972:220-318; Johnson and MacNeish 1972:30
ADS-0046	Tc50	Coxcatlan Cave	Santa Maria		VII	N4W4	Zone H	Rabbit	Sylvilagus	small cottontail	Assigned to cultural phase by strategraphic position and associated material culture	Fowler and MacNeish 1972:220-318; Johnson and MacNeish 1972:30
ADS-0090	Tc50	Coxcatlan Cave	Abejas		VIII	S2E5	Super I	Rabbit	Sylvilagus	small cottontail	Contextual association with radiocarbon-dated faunal bone: UCIAMS-223940, 4125 ± 15 (BP) ± 1σ	Somerville et al. 2021:Table 1
ADS-0091	Tc50	Coxcatlan Cave	Coxcatlan	West	XI	S2W3 or S1W1		Rabbit	Sylvilagus	small cottontail	Contextual association with radiocarbon-dated charcoal: I-5676, 6925 ± 200 (BP) ± 1σ; I-664, 5475 ± 230 (BP) ± 1σ; M-1089, 5560 ± 250 (BP) ± 1σ; I-459, 6325 ± 200 (BP) ± 1σ	Johnson and MacNeish 1972: Table 2
ADS-0092	Tc50	Coxcatlan Cave	Coxcatlan	West	XI	S2W3 or S1W1		Rabbit	Sylvilagus	small cottontail	Contextual association with radiocarbon-dated charcoal: I-5676, 6925 ± 200 (BP) ± 1σ; I-664, 5475 ± 230 (BP) ± 1σ; M-1089, 5560 ± 250 (BP) ± 1σ; I-459, 6325 ± 200 (BP) ± 1σ	Johnson and MacNeish 1972: Table 2
ADS-0093	Tc50	Coxcatlan Cave	Abejas		IX	N2E10 or S3E9		Rabbit	Sylvilagus	small cottontail	Contextual association with radiocarbon-dated faunal bones: UCIAMS-223941, 4735 ± 15 (BP) ± 1σ and UCIAMS-223942, 4935 ± 15 (BP) ± 1σ	Somerville et al. 2021:Table 1
ADS-0094	Tc50	Coxcatlan Cave	Abejas		IX	N2E10 or S3E9		Rabbit	Sylvilagus	small cottontail	Contextual association with radiocarbon-dated faunal bones: UCIAMS-223941, 4735 ± 15 (BP) ± 1σ and UCIAMS-223942, 4935 ± 15 (BP) ± 1σ	Somerville et al. 2021:Table 1
ADS-0095	Tc50	Coxcatlan Cave	Coxcatlan	West	XIII	N5W6		Rabbit	Sylvilagus	small cottontail	Contextual association with radiocarbon-dated charcoal: I-457,7000 ± 200 (BP) ± 1σ	Johnson and MacNeish 1972: Table 2
ADS-0096	Tc50	Coxcatlan Cave	El Riego	Central	XVI	N3E8		Rabbit	Sylvilagus	small cottontail	Contextual association with radiocarbon-dated faunal bone: UCIAMS-223945, 7475 ± 29 (BP) ± 1σ	Somerville et al. 2021:Table 1
ADS-0097	Tc50	Coxcatlan Cave	El Riego		XVI	N3W3		Rabbit	Sylvilagus	small cottontail	Contextual association with radiocarbon-dated faunal bone: UCIAMS-223945, 7475 ± 29 (BP) ± 1σ	Somerville et al. 2021:Table 1
ADS-0098	Tc50	Coxcatlan Cave	Palo Blanco		VI	S3E9	Zone G	Rabbit	Sylvilagus	cunicularius	Contextual association with radiocarbon-dated charcoal: I-656, 1770 ± 100 (BP) ± 1σ	Johnson and MacNeish 1972:Table 2
ADS-0099	Tc50	Coxcatlan Cave	El Riego	West	XVIII	N1W4		Rabbit	Sylvilagus	small cottontail	Contextual association with radiocarbon-dated faunal bone: UCIAMS-223944, 8745 ± 20 (BP) ± 1σ	Somerville et al. 2021:Table 1
ADS-0101	Tc50	Coxcatlan Cave	El Riego		XVIII	N2E1		Deer	Odocoileus	virginianus	Direct radiocarbon dating of specimen: UCIAMS-223944, 8745 ± 20 (BP) ± 1σ	Somerville et al. 2021:Table 1
ADS-0102	Tc50	Coxcatlan Cave	El Riego		XVI	N3E3 or N4W4		Deer	Odocoileus	virginianus	Contextual association with radiocarbon-dated faunal bone: UCIAMS-223945, 7475 ± 29 (BP) ± 1σ	Somerville et al. 2021:Table 1
ADS-0103	Tc50	Coxcatlan Cave	El Riego		XVI	N3E3 or N4W4		Deer	Odocoileus	virginianus	Direct radiocarbon dating of specimen: UCIAMS-223945, 7475 ± 29 (BP) ± 1σ	Somerville et al. 2021:Table 1
ADS-0104	Tc50	Coxcatlan Cave	El Riego	East	XVI			Deer	Odocoileus	virginianus	Contextual association with radiocarbon-dated faunal bone: UCIAMS-223945, 7475 ± 29 (BP) ± 1σ	Somerville et al. 2021:Table 1
ADS-0105	Tc50	Coxcatlan Cave	El Riego	East	XVI			Deer	Odocoileus	virginianus	Contextual association with radiocarbon-dated faunal bone: UCIAMS-223945, 7475 ± 29 (BP) ± 1σ	Somerville et al. 2021:Table 1
ADS-0106	Tc50	Coxcatlan Cave	El Riego	East	XVI			Deer	Odocoileus	virginianus	Contextual association with radiocarbon-dated faunal bone: UCIAMS-223945, 7475 ± 29 (BP) ± 1σ	Somerville et al. 2021:Table 1
ADS-0107	Tc50	Coxcatlan Cave	Coxcatlan	West	XI	S2W3		Deer	Odocoileus	virginianus	Contextual association with radiocarbon-dated charcoal: I-5676, 6925 ± 200 (BP) ± 1σ; I-664, 5475 ± 230 (BP) ± 1σ; M-1089, 5560 ± 250 (BP) ± 1σ; I-459, 6325 ± 200 (BP) ± 1σ	Johnson and MacNeish 1972: Table 2
ADS-0108	Tc50	Coxcatlan Cave	Abejas		IX	S1E3		Deer	Odocoileus	virginianus	Contextual association with radiocarbon-dated faunal bones: UCIAMS-223941, 4735 ± 15 (BP) ± 1σ and UCIAMS-223942, 4935 ± 15 (BP) ± 1σ	Somerville et al. 2021:Table 1
ADS-0109	Tc50	Coxcatlan Cave	Coxcatlan	West	XIII	N4W5		Deer	Odocoileus	virginianus	Contextual association with radiocarbon-dated charcoal: I-457,7000 ± 200 (BP) ± 1σ	Johnson and MacNeish 1972: Table 2
ADS-0110	Tc50	Coxcatlan Cave	Coxcatlan	West	XIII	N1W5		Deer	Odocoileus	virginianus	Contextual association with radiocarbon-dated charcoal: I-457,7000 ± 200 (BP) ± 1σ	Johnson and MacNeish 1972: Table 2
ADS-0111	Tc50	Coxcatlan Cave	Coxcatlan		XIII	S2E1		Deer	Odocoileus	virginianus	Contextual association with radiocarbon-dated charcoal: I-457,7000 ± 200 (BP) ± 1σ	Johnson and MacNeish 1972: Table 2
ADS-0112	Tc50	Coxcatlan Cave	Abejas		VIII	S3E9 or E14		Deer	Odocoileus	virginianus	Contextual association with radiocarbon-dated faunal bone: UCIAMS-223940, 4125 ± 15 (BP) ± 1σ	Somerville et al. 2021:Table 1
ADS-0113	Tc50	Coxcatlan Cave	Abejas		VIII	S3E9 or E14		Deer	Odocoileus	virginianus	Direct radiocarbon dating of specimen: UCIAMS-223940, 4125 ± 15 (BP) ± 1σ	Somerville et al. 2021:Table 1
ADS-0114	Tc50	Coxcatlan Cave	Palo Blanco		VI	S3E10 or S2E10		Deer	Odocoileus	virginianus	Contextual association with radiocarbon-dated charcoal: I-656, 1770 ± 100 (BP) ± 1σ	Johnson and MacNeish 1972:Table 2
ADS-0115	Tc50	Coxcatlan Cave	Palo Blanco		VI	S3E10 or S2E10		Deer	Odocoileus	virginianus	Contextual association with radiocarbon-dated charcoal: I-656, 1770 ± 100 (BP) ± 1σ	Johnson and MacNeish 1972:Table 2
ADS-0116	Tc50	Coxcatlan Cave	Coxcatlan	East	XI			Deer	Odocoileus	virginianus	Contextual association with radiocarbon-dated charcoal: I-5676, 6925 ± 200 (BP) ± 1σ; I-664, 5475 ± 230 (BP) ± 1σ; M-1089, 5560 ± 250 (BP) ± 1σ; I-459, 6325 ± 200 (BP) ± 1σ	Johnson and MacNeish 1972: Table 2
ADS-0117	Tc50	Coxcatlan Cave	Coxcatlan	East	XI			Deer	Odocoileus	virginianus	Contextual association with radiocarbon-dated charcoal: I-5676, 6925 ± 200 (BP) ± 1σ; I-664, 5475 ± 230 (BP) ± 1σ; M-1089, 5560 ± 250 (BP) ± 1σ; I-459, 6325 ± 200 (BP) ± 1σ	Johnson and MacNeish 1972: Table 2
ADS-0118	Tc50	Coxcatlan Cave	Coxcatlan	East	XI			Deer	Odocoileus	virginianus	Contextual association with radiocarbon-dated charcoal: I-5676, 6925 ± 200 (BP) ± 1σ; I-664, 5475 ± 230 (BP) ± 1σ; M-1089, 5560 ± 250 (BP) ± 1σ; I-459, 6325 ± 200 (BP) ± 1σ	Johnson and MacNeish 1972: Table 2
ADS-0119	Tc50	Coxcatlan Cave	Coxcatlan	East	XI			Deer	Odocoileus	virginianus	Contextual association with radiocarbon-dated charcoal: I-5676, 6925 ± 200 (BP) ± 1σ; I-664, 5475 ± 230 (BP) ± 1σ; M-1089, 5560 ± 250 (BP) ± 1σ; I-459, 6325 ± 200 (BP) ± 1σ	Johnson and MacNeish 1972: Table 2
ADS-0120	Tc50	Coxcatlan Cave	El Riego	East	XVIII	S2E?		Deer	Odocoileus	virginianus	Contextual association with radiocarbon-dated faunal bone: UCIAMS-223944, 8745 ± 20 (BP) ± 1σ	Somerville et al. 2021:Table 1
ADS-0121	Tc50	Coxcatlan Cave	El Riego	East	XIX	S2E14 or S1E8		Deer	Odocoileus	virginianus	Assigned to cultural phase by strategraphic position and associated material culture	Fowler and MacNeish 1972:220-318
ADS-0122	Tc50	Coxcatlan Cave	El Riego	East	XIX	S2E14 or S1E8		Deer	Odocoileus	virginianus	Assigned to cultural phase by strategraphic position and associated material culture	Fowler and MacNeish 1972:220-318
ADS-0123	Tc50	Coxcatlan Cave	El Riego	East	XV	S2E12, S1E3, S2E3		Deer	Odocoileus	virginianus	Direct radiocarbon dating of specimen: UCIAMS-215919, 8650 ± 35 (BP) ± 1σ	Somerville et al. 2021:Table 1
ADS-0124	Tc50	Coxcatlan Cave	El Riego	East	XV	S2E12, S1E3, S2E3		Deer	Odocoileus	virginianus	Contextual association with radiocarbon-dated faunal bone: UCIAMS-215919, 8650 ± 35 (BP) ± 1σ	Somerville et al. 2021:Table 1
ADS-0125	Tc50	Coxcatlan Cave	El Riego	East	XIV	N3E2		Deer	Odocoileus	virginianus	Contextual association with radiocarbon-dated faunal bone: UCIAMS-215920, 8085 ± 30 (BP) ± 1σ	Somerville et al. 2021:Table 1
ADS-0126	Tc50	Coxcatlan Cave	El Riego	East	XIV	N3E2		Deer	Odocoileus	virginianus	Direct radiocarbon dating of specimen: UCIAMS-215920, 8085 ± 30 (BP) ± 1σ	Somerville et al. 2021:Table 1
ADS-0127	Tc50	Coxcatlan Cave	Venta Salada		A	S1W2		Deer	Odocoileus	virginianus	Assigned to cultural phase by strategraphic position and associated material culture	Fowler and MacNeish 1972:220-318; Johnson and MacNeish 1972:30
ADS-0128	Tc50	Coxcatlan Cave	Palo Blanco		IV	S2E8		Deer	Odocoileus	virginianus	Contextual association with radiocarbon-dated charcoal: I-663, 1625 ± 150 (BP) ± 1σ	Johnson and MacNeish 1972:Table 2
ADS-0129	Tc50	Coxcatlan Cave	Venta Salada		III	S1E3		Deer	Odocoileus	virginianus	Contextual association with radiocarbon-dated charcoal: I-659, 1050 ± 110 (BP) ± 1σ	Johnson and MacNeish 1972:Table 2
ADS-0130	Tc50	Coxcatlan Cave	Ajuereado Late	West	XXIV	N2W2		Deer	Odocoileus	virginianus	Assigned to cultural phase by strategraphic position and associated material culture	Fowler and MacNeish 1972:220-318
ADS-0131	Tc50	Coxcatlan Cave	Ajuereado Late	West	XXIII	N2		Deer	Odocoileus	virginianus	Assigned to cultural phase by strategraphic position and associated material culture	Fowler and MacNeish 1972:220-318
ADS-0132	Tc50	Coxcatlan Cave	Coxcatlan	West	XII	N3W3		Deer	Odocoileus	virginianus	Contextual association with radiocarbon-dated charcoal: Below dated zone XI (I-5676, 6925 ± 200 (BP) ± 1σ; I-664, 5475 ± 230 (BP) ± 1σ; M-1089, 5560 ± 250 (BP) ± 1σ; I-459, 6325 ± 200 (BP) ± 1σ) and above zone dated XIII (I-457,7000 ± 200 (BP) ± 1σ)	Johnson and MacNeish 1972: Table 2
ADS-0133	Tc50	Coxcatlan Cave	Coxcatlan	East	X	S1E8		Deer	Odocoileus	virginianus	Assigned to cultural phase by strategraphic position and associated material culture	Fowler and MacNeish 1972:220-318
ADS-0134	Tc50	Coxcatlan Cave	Coxcatlan	East	X	S1E8		Deer	Odocoileus	virginianus	Assigned to cultural phase by strategraphic position and associated material culture	Fowler and MacNeish 1972:220-318
ADS-0135	Tc50	Coxcatlan Cave	Santa Maria	East	VII	S3E9	East top	Deer	Odocoileus	virginianus	Assigned to cultural phase by strategraphic position and associated material culture	Fowler and MacNeish 1972:220-318; Johnson and MacNeish 1972:30
ADS-0136	Tc50	Coxcatlan Cave	Santa Maria	West	VII	N3W7		Deer	Odocoileus	virginianus	Assigned to cultural phase by strategraphic position and associated material culture	Fowler and MacNeish 1972:220-318; Johnson and MacNeish 1972:30
ADS-0177	Tc50	Coxcatlan Cave	Palo Blanco		VI	W6 or S2E7		Deer	Odocoileus	virginianus	Contextual association with radiocarbon-dated charcoal: I-656, 1770 ± 100 (BP) ± 1σ	Johnson and MacNeish 1972:Table 2
ADS-0178	Tc50	Coxcatlan Cave	Abejas		IX	S3E9		Deer	Odocoileus	virginianus	Direct radiocarbon dating of specimen: UCIAMS-223941, 4735 ± 15 (BP) ± 1σ	Somerville et al. 2021:Table 1
ADS-0179	Tc50	Coxcatlan Cave	Abejas		IX	S2E11, S2E12, S2E4, S2E3		Deer	Odocoileus	virginianus	Direct radiocarbon dating of specimen: UCIAMS-223942, 4935 ± 15 (BP) ± 1σ	Somerville et al. 2021:Table 1
ADS-0180	Tc50	Coxcatlan Cave	Coxcatlan	West	XI	S1W5		Deer	Odocoileus	virginianus	Contextual association with radiocarbon-dated charcoal: I-5676, 6925 ± 200 (BP) ± 1σ; I-664, 5475 ± 230 (BP) ± 1σ; M-1089, 5560 ± 250 (BP) ± 1σ; I-459, 6325 ± 200 (BP) ± 1σ	Johnson and MacNeish 1972: Table 2
ADS-0181	Tc50	Coxcatlan Cave	Ajuereado Early		XXVI			Rabbit	Sylvilagus	cunicularius	Direct radiocarbon dating of specimen: UCIAMS-223936, 27240 ± 190 (BP) ± 1σ	Somerville et al. 2021:Table 1
ADS-0182	Tc50	Coxcatlan Cave	Ajuereado Early		XXVI			Rabbit	Sylvilagus	cunicularius	Contextual association with radiocarbon-dated faunal bones: UCIAMS-223936, 27240 ± 190 (BP) ± 1σ; UCIAMS-215918, 27860 ± 440 (BP) ± 1σ; UCIAMS-223937, 24660 ± 140 (BP) ± 1σ	Somerville et al. 2021:Table 1
ADS-0183	Tc50	Coxcatlan Cave	Ajuereado Early		XXVI			Rabbit	Sylvilagus	cunicularius	Contextual association with radiocarbon-dated faunal bones: UCIAMS-223936, 27240 ± 190 (BP) ± 1σ; UCIAMS-215918, 27860 ± 440 (BP) ± 1σ; UCIAMS-223937, 24660 ± 140 (BP) ± 1σ	Somerville et al. 2021:Table 1
ADS-0190	Tc50	Coxcatlan Cave	Palo Blanco		V	Feature 19		Deer	Odocoileus	virginianus	Contextual association with radiocarbon-dated charcoal: I-671, 1625 ± 120 (BP) ± 1σ; I-673, 1900 ± 150 (BP) ± 1σ	Johnson and MacNeish 1972:Table 2
ADS-0197	Tc50	Coxcatlan Cave	Venta Salada		I	S1W2		Deer	Odocoileus	virginianus	Assigned to cultural phase by strategraphic position and associated material culture	Fowler and MacNeish 1972:220-318; Johnson and MacNeish 1972:30
ADS-0198	Tc50	Coxcatlan Cave	Palo Blanco		V	S2W2	Zone F	Rabbit	Sylvilagus	small cottontail	Contextual association with radiocarbon-dated charcoal: I-671, 1625 ± 120 (BP) ± 1σ; I-673, 1900 ± 150 (BP) ± 1σ	Johnson and MacNeish 1972:Table 2
ADS-0199	Tc50	Coxcatlan Cave	Palo Blanco		V	N1E7		Deer	Odocoileus	virginianus	Contextual association with radiocarbon-dated charcoal: I-671, 1625 ± 120 (BP) ± 1σ; I-673, 1900 ± 150 (BP) ± 1σ	Johnson and MacNeish 1972:Table 2
ADS-0200	Tc50	Coxcatlan Cave	El Riego	East	XIV	S2E5 or S2E14		Rabbit	Sylvilagus	small cottontail	Contextual association with radiocarbon-dated faunal bone: UCIAMS-215920, 8085 ± 30 (BP) ± 1σ	Somerville et al. 2021:Table 1
ADS-0047	Tc35	El Riego Cave	Venta Salada		B	S1E6	7-2+3l	Rabbit	Sylvilagus	small cottontail	Assigned to cultural phase by strategraphic position and associated material culture	Johnson and MacNeish 1972:31-32; MacNeish and Garcia Cook 1972a:15-62
ADS-0048	Tc35	El Riego Cave	Venta Salada	West	3	80		Rabbit	Sylvilagus	cunicularius	Assigned to cultural phase by strategraphic position and associated material culture	Johnson and MacNeish 1972:31-32; MacNeish and Garcia Cook 1972a:15-62
ADS-0049	Tc35	El Riego Cave	Venta Salada	West	3	N8W8		Rabbit	Sylvilagus	small cottontail	Assigned to cultural phase by strategraphic position and associated material culture	Johnson and MacNeish 1972:31-32; MacNeish and Garcia Cook 1972a:15-62
ADS-0050	Tc35	El Riego Cave	El Riego	West	5	N3W4		Rabbit	Sylvilagus	small cottontail	Assigned to cultural phase by strategraphic position and associated material culture	Johnson and MacNeish 1972:19; MacNeish and Garcia Cook 1972a:15-62
ADS-0051	Tc35	El Riego Cave	Venta Salada	West	2	N5W4		Rabbit	Sylvilagus	small cottontail	Assigned to cultural phase by strategraphic position and associated material culture	Johnson and MacNeish 1972:31-32; MacNeish and Garcia Cook 1972a:15-62
ADS-0052	Tc35	El Riego Cave	Coxcatlan	West	4	N3W6		Rabbit	Sylvilagus	cunicularius	Assigned to cultural phase by strategraphic position and associated material culture	Johnson and MacNeish 1972: 21; MacNeish and Garcia Cook 1972a:15-62
ADS-0053	Tc35	El Riego Cave	Coxcatlan	West	4	61		Rabbit	Sylvilagus	small cottontail	Assigned to cultural phase by strategraphic position and associated material culture	Johnson and MacNeish 1972: 21; MacNeish and Garcia Cook 1972a:15-62
ADS-0054	Tc35	El Riego Cave	Ajuereado Late	West	6	N4W8		Rabbit	Sylvilagus	small cottontail	Assigned to cultural phase by strategraphic position and associated material culture	MacNeish and Garcia Cook 1972a:15-62
ADS-0055	Tc35	El Riego Cave	Palo Blanco	East	D	from squares 32, 33, 34, 35, 36, 31, 39, 37		Rabbit	Sylvilagus	cunicularius	Assigned to cultural phase by strategraphic position and associated material culture	Johnson and MacNeish 1972:31; MacNeish and Garcia Cook 1972a:15-62
ADS-0056	Tc35	El Riego Cave	Palo Blanco	East	D	from squares 32, 33, 34, 35, 36, 31, 39, 37		Rabbit	Sylvilagus	small cottontail	Assigned to cultural phase by strategraphic position and associated material culture	Johnson and MacNeish 1972:31; MacNeish and Garcia Cook 1972a:15-62
ADS-0057	Tc35	El Riego Cave	Palo Blanco	East	D	from squares 32, 33, 34, 35, 36, 31, 39, 37		Rabbit	Sylvilagus	small cottontail	Assigned to cultural phase by strategraphic position and associated material culture	Johnson and MacNeish 1972:31; MacNeish and Garcia Cook 1972a:15-62
ADS-0058	Tc35	El Riego Cave	Venta Salada	East	C	Squares 15, 11, 5		Rabbit	Sylvilagus	small cottontail	Assigned to cultural phase by strategraphic position and associated material culture	Johnson and MacNeish 1972:31-32; MacNeish and Garcia Cook 1972a:15-62
ADS-0059	Tc35	El Riego Cave	Venta Salada	East	C	Squares 15, 11, 5		Rabbit	Sylvilagus	small cottontail	Assigned to cultural phase by strategraphic position and associated material culture	Johnson and MacNeish 1972:31-32; MacNeish and Garcia Cook 1972a:15-62
ADS-0060	Tc35	El Riego Cave	Venta Salada	East	C	Squares 10, 11		Rabbit	Sylvilagus	cunicularius	Assigned to cultural phase by strategraphic position and associated material culture	Johnson and MacNeish 1972:31-32; MacNeish and Garcia Cook 1972a:15-62
ADS-0061	Tc35	El Riego Cave	Venta Salada	East	A			Rabbit	Sylvilagus	cunicularius	Assigned to cultural phase by strategraphic position and associated material culture	Johnson and MacNeish 1972:31-32; MacNeish and Garcia Cook 1972a:15-62
ADS-0100	Tc35	El Riego Cave	Palo Blanco	East	E	Square 37		Rabbit	Sylvilagus		Assigned to cultural phase by strategraphic position and associated material culture	Johnson and MacNeish 1972:31; MacNeish and Garcia Cook 1972a:15-62
ADS-0137	Tc35	El Riego Cave	Venta Salada	West	3	N8W8		Deer	Odocoileus	virginianus	Assigned to cultural phase by strategraphic position and associated material culture	Johnson and MacNeish 1972:31-32; MacNeish and Garcia Cook 1972a:15-62
ADS-0138	Tc35	El Riego Cave	Venta Salada	West	1	N8W8		Deer	Odocoileus	virginianus	Assigned to cultural phase by strategraphic position and associated material culture	Johnson and MacNeish 1972:31-32; MacNeish and Garcia Cook 1972a:15-62
ADS-0139	Tc35	El Riego Cave	Venta Salada		1	N4W3, N8W8, 62		Rabbit	Sylvilagus	cunicularius	Assigned to cultural phase by strategraphic position and associated material culture	Johnson and MacNeish 1972:31-32; MacNeish and Garcia Cook 1972a:15-62
ADS-0140	Tc35	El Riego Cave	El Riego	West	5	N5W8		Deer	Odocoileus	virginianus	Assigned to cultural phase by strategraphic position and associated material culture	Johnson and MacNeish 1972:19; MacNeish and Garcia Cook 1972a:15-62
ADS-0146	Tc35	El Riego Cave	Palo Blanco	East	D	0-N4 x 0-E3	Northeast quadrant	Deer	Odocoileus	virginianus	Assigned to cultural phase by strategraphic position and associated material culture	Johnson and MacNeish 1972:31; MacNeish and Garcia Cook 1972a:15-62
ADS-0173	Tc35	El Riego Cave	Venta Salada	East	C	S3E3	15-5L	Rabbit	Sylvilagus	cunicularius	Assigned to cultural phase by strategraphic position and associated material culture	Johnson and MacNeish 1972:31-32; MacNeish and Garcia Cook 1972a:15-62
ADS-0184	Tc35	El Riego Cave	Venta Salada	East	A	Concentrated between N4E1 and N2E2		Deer	Odocoileus	virginianus	Assigned to cultural phase by strategraphic position and associated material culture	Fowler and MacNeish 1972:220-318; Johnson and MacNeish 1972:30
ADS-0070	Ts367	Las Canoas	Santa Maria		C	N5		Rabbit	Sylvilagus	small cottontail	Contextual association with radiocarbon-dated charcoal: I-902, 2585 ± 150 (BP) ± 1σ; I-899, 2865 ± 150 (BP) ± 1σ	Johnson and MacNeish 1972:Table 8; MacNeish and Peterson 1972:199-205
ADS-0082	Tc272	Purron Cave	Abejas		N, O, P	S1W1	2-13l	Rabbit	Sylvilagus	small cottontail	Assigned to cultural phase by strategraphic position and associated material culture	Johnson and MacNeish 1972:22; Macneish and Garcia Cook 1972b
ADS-0083	Tc272	Purron Cave	El Riego		Q-R	S2E2	11-15l	Rabbit	Sylvilagus		Assigned to cultural phase by strategraphic position and associated material culture	Johnson and MacNeish 1972:18; MacNeish and Garcia Cook 1972c:150-154
ADS-0084	Tc272	Purron Cave	Ajalpan-Santa Maria		I-J	N2E2	29-9l	Rabbit	Sylvilagus	small cottontail	Assigned to cultural phase by strategraphic position and associated material culture, but this sample has somewhat ambiguous position.	Johnson and MacNeish 1972: 26; MacNeish and Peterson 1972	Zone is transitional between Ajalpan and Early Santa Maria phases. Zone J is Early Ajalpan and Zone I is likely Early Santa Maria
ADS-0085	Tc272	Purron Cave	Palo Blanco		E	N3E2	69-5l	Rabbit	Sylvilagus	small cottontail	Assigned to cultural phase by strategraphic position and associated material culture	Johnson and MacNeish 1972:31; MacNeish and Garcia Cook 1972b:67-127
ADS-0086	Tc272	Purron Cave	Santa Maria		H	Squares 16, 17, 13, 2, 15		Rabbit	Sylvilagus	small cottontail	Contextual association with radiocarbon-dated charcoal: I-568, 2200 ± 150 (BP) ± 1σ; I-575, 2590 ± 150 (BP) ± 1σ	Johnson and MacNeish 1972:Table 4
ADS-0087	Tc272	Purron Cave	El Riego		R-S	N2E3	30-15l	Rabbit	Sylvilagus	small cottontail	Assigned to cultural phase by strategraphic position and associated material culture	Johnson and MacNeish 1972:18; MacNeish and Garcia Cook 1972b: 67-127
ADS-0088	Tc272	Purron Cave	Santa Maria		G	N2E2	69, 76, 27, 28, 33 (29-6l)	Rabbit	Sylvilagus	small cottontail	Assigned to cultural phase by strategraphic position and associated material culture	Johnson and MacNeish 1972:30; MacNeish and Garcia Cook 1972: 67-127
ADS-0089	Tc272	Purron Cave	Purron		K1 (?)	S8W1	47-6l	Rabbit	Sylvilagus	small cottontail	Contextual association with radiocarbon-dated charcoal: I-666, 3375 ± 200 (BP) ± 1σ; I-670, 3375 ± 170 (BP) ± 1σ; I-570, 3450 ± 175 (BP) ± 1σ; I-753, 3725 ± 180 (BP) ± 1σ	Johnson and MacNeish 1972:Table 4
ADS-0169	Tc272	Purron Cave	Santa Maria		G	N2W1	33-5L	Rabbit	Sylvilagus	cunicularius	Assigned to cultural phase by strategraphic position and associated material culture	Johnson and MacNeish 1972:30; MacNeish and Garcia Cook 1972: 67-127
ADS-0170	Tc272	Purron Cave	El Riego		R	E4-S1E4 to 57wl-57E2		Deer	Odocoileus	virginianus	Assigned to cultural phase by strategraphic position and associated material culture	Johnson and MacNeish 1972:18; MacNeish and Garcia Cook 1972b: 67-127
ADS-0171	Tc272	Purron Cave	El Riego		R	E4-S1E4 to 57wl-57E2		Deer	Odocoileus	virginianus	Assigned to cultural phase by strategraphic position and associated material culture	Johnson and MacNeish 1972:18; MacNeish and Garcia Cook 1972b: 67-127
ADS-0185	Tc272	Purron Cave	Abejas		O		82-17L	Deer	Odocoileus	virginianus	Assigned to cultural phase by strategraphic position and associated material culture, but this sample has somewhat ambiguous position.	Johnson and MacNeish 1972:22; Macneish and Garcia Cook 1972b	Zone O is transitional between Coxcatlan and Abejas
ADS-0186	Tc272	Purron Cave	Santa Maria		H	S6E1		Rabbit	Sylvilagus	cunicularius	Contextual association with radiocarbon-dated charcoal: I-568, 2200 ± 150 (BP) ± 1σ; I-575, 2590 ± 150 (BP) ± 1σ	Johnson and MacNeish 1972:Table 4
ADS-0187	Tc272	Purron Cave	Palo Blanco		D-E		80-41	Rabbit	Sylvilagus	cunicularius	Assigned to cultural phase by strategraphic position and associated material culture	Johnson and MacNeish 1972:31; MacNeish and Garcia Cook 1972b:67-127
ADS-0188	Tc272	Purron Cave	Coxcatlan		Q	S2E1	10-16L	Deer	Odocoileus	virginianus	Contextual association with radiocarbon-dated charcoal: I-761, 4400 ± 230 (BP) ± 1σ	Johnson and MacNeish 1972: Table 4
ADS-0189	Tc272	Purron Cave	Abejas		P1	S5E3	53-14L	Deer	Odocoileus	virginianus	Assigned to cultural phase by strategraphic position and associated material culture	Johnson and MacNeish 1972:22; Macneish and Garcia Cook 1972b
ADS-0072	Ts218	Quachilco Site	Palo Blanco		A	Test 10 Zone A		Rabbit	Sylvilagus	small cottontail	Assigned to cultural phase by strategraphic position and associated material culture	Johnson and MacNeish 1972:31; MacNeish and Peterson 1972: 205-216
ADS-0073	Ts218	Quachilco Site	Santa Maria		B	Test 10 Zone B		Rabbit	Sylvilagus	small cottontail	Assigned to cultural phase by strategraphic position and associated material culture	Johnson and MacNeish 1972:30-31; MacNeish and Peterson 1972:205-216
ADS-0158	Ts218	Quachilco Site	Santa Maria		B1	S1		Rabbit	Sylvilagus	small cottontail	Assigned to cultural phase by strategraphic position and associated material culture	Johnson and MacNeish 1972:30-31; MacNeish and Peterson 1972:205-216
ADS-0159	Ts218	Quachilco Site	Santa Maria		B1	S1	Test 10, B1	Rabbit	Sylvilagus	small cottontail	Assigned to cultural phase by strategraphic position and associated material culture	Johnson and MacNeish 1972:30-31; MacNeish and Peterson 1972:205-216
ADS-0075	Tc254	San Marcos Cave	Coxcatlan		F	Floor 5-F, W2	14-6l	Rabbit	Sylvilagus	cunicularius	Assigned to cultural phase by strategraphic position and associated material culture	MacNeish and Garcia Cook 1972c:139-150
ADS-0076	Tc254	San Marcos Cave	Coxcatlan		E	Concentrated in 8 & 14 but spilling over into 6 & 9		Rabbit	Sylvilagus		Contextual association with radiocarbon-dated charcoal: I-573, 4150 ± 200 (BP) ± 1σ	Johnson and MacNeish 1972:Table 5
ADS-0077	Tc254	San Marcos Cave	Abejas		D	Floor 3-D, S1W6	30-3l	Rabbit	Sylvilagus	small cottontail	Contextual association with radiocarbon-dated charcoal: I-569, 5250 ± 250 (BP) ± 1σ	Johnson and MacNeish 1972:Table 5
ADS-0078	Tc254	San Marcos Cave	Abejas		D	Concentrated in N1(2) and spilling over into 1, 3, 5, 7, 8, 14, 17, 18		Rabbit	Sylvilagus	small cottontail	Contextual association with radiocarbon-dated charcoal: I-569, 5250 ± 250 (BP) ± 1σ	Johnson and MacNeish 1972:Table 5
ADS-0079	Tc254	San Marcos Cave	Ajalpan		C	S1W3	18-3l	Rabbit	Sylvilagus	cunicularius	Contextual association with radiocarbon-dated charcoal: I-566, 2975 ± 200 (BP) ± 1σ	Johnson and MacNeish 1972:Table 5
ADS-0080	Tc254	San Marcos Cave	Palo Blanco		B	Squares 1, 2, 6, 7, 8, 12, 15		Rabbit	Sylvilagus		Contextual association with radiocarbon-dated charcoal: I-657, 1650 ± 130 (BP) ± 1σ	Johnson and MacNeish 1972:Table 5
ADS-0174	Tc255	Tecorral Cave	Palo Blanco		B	W1		Rabbit	Sylvilagus	cunicularius	Assigned to cultural phase by strategraphic position and associated material culture	Johnson and MacNeish 1972:31; MacNeish and Garcia Cook 1972c:150-154
ADS-0175	Tc255	Tecorral Cave	El Riego		C	S2E1		Rabbit	Sylvilagus	cunicularius	Assigned to cultural phase by strategraphic position and associated material culture	Johnson and MacNeish 1972:18; MacNeish and Garcia Cook 1972c:150-154
ADS-0176	Tc255	Tecorral Cave	El Riego		C	S2E1		Rabbit	Sylvilagus	cunicularius	Assigned to cultural phase by strategraphic position and associated material culture	Johnson and MacNeish 1972:18; MacNeish and Garcia Cook 1972c:150-154

## Sheet: DS1_E. References
References
Johnson, F., and MacNeish, R.S. 1972. Chronometric Dating. In R.S. MacNeish (ed.) The Prehistory of the Tehuacán Valley (Vol. 4): Chronology and Irrigation, pp. 3–55. University of Texas Press, Austin.
Kaplan, L. and Lynch, T.F. 1999. Phaseolus (Fabaceae) in Archaeology: AMS Radiocarbon Dates and Their Significance for Pre-Colombian Agriculture. Economic Botany 53(3): 261–272.
Long, A., Benz, B.F., Donahue, D.J., Tull, A.J.T., and Toolin, L.J. 1989. First Direct AMS Dates on Early Maize From Tehuacán, Mexico. Radiocarbon 31(3): 1035–1040.
Macneish, R.S. and Garcia Cook, A. 1972. Excavations in the locality of the El Riego Oasis. In MacNeish, R.S., Fowler, M.L., Garcia Cook, A., Peterson, F.A., Nelken-Terner, A., and Neely, J.A. (eds.) The Prehistory of the Tehuacan Valley (Vol. 5): Excavations and Reconnaissance, pp. 14-65. University of Texas Press, Austin.
Macneish, R.S. and Garcia Cook, A. 1972. Excavations in the Lencho Diego Locality in the dissected alluvial slopes. In MacNeish, R.S., Fowler, M.L., Garcia Cook, A., Peterson, F.A., Nelken-Terner, A., and Neely, J.A. (eds.) The Prehistory of the Tehuacan Valley (Vol. 5): Excavations and Reconnaissance, pp. 66-136. University of Texas Press, Austin.
Macneish, R.S. and Garcia Cook, A. 1972. Excavations in the San Marcos locality in the travertine slopes. In MacNeish, R.S., Fowler, M.L., Garcia Cook, A., Peterson, F.A., Nelken-Terner, A., and Neely, J.A. (eds.) The Prehistory of the Tehuacan Valley (Vol. 5): Excavations and Reconnaissance, pp. 137-160. University of Texas Press, Austin.
Smith, B.D. 2005. Reassessing Coxcatlan Cave and the early history of domesticated plants in Mesoamerica. Proceedings of the National Academy of Sciences, U.S.A. 102(27):9438–9445.
Somerville, A.D., Casar, I., and Arroyo-Cabrales, J. 2021. New AMS Radiocarbon Ages from the Preceramic Levels of Coxcatlan Cave, Puebla, Mexico: A Pleistocene Occupation of the Tehuacan Valley? Latin American Antiquity 32(3): 612–626.
VanDerwarker, A.M., Thakar, H.B., Hirth, K., Domic, A.I., Harper, T.K., George, R.J., Johnson, E.S., Newhall, V., Scheffler, T.E., McCool, W.C. and Wann, K., 2025. Early evidence of avocado domestication from El Gigante Rockshelter, Honduras. Proceedings of the National Academy of Sciences, 122(10), p.e2417072122.
