# Supplementary material for: Multi-isotope analysis of mammal bones provides environmental context for the adoption of agriculture in the Tehuacan Valley of Mexico
Source: Sci Adv. 2026 Mar 4;12(10):eadw9222. doi: 10.1126/sciadv.adw9222 (PMC12959416; doi:10.1126/sciadv.adw9222)
Supplement: Supplementary file 2 — Data S1 and S2 [file sciadv.adw9222_data_s1_and_s2.zip › adw9222_data_s2.xlsx]

## Sheet: Data S2
Data S2
Stable isotope data from faunal bone specimens presented with diagenesis data and contextual information.
Orientation = General location of excavation area within the site
Zone = Stratigraphic level of excavation
Prov 1 and Prov 2 = Additional provenience information
FTIR_IR-SF = Fourier Transform Infrared Spectroscopy - infrared splitting factor
FTIR_CP = Fourier Transform Infrared Spectroscopy - carbonate/phosphate ratio
Specimen	Site code	Site name	Phase	Orientation	Zone	Prov_1	Prov_2	Animal	Genus	Species	Bone	Bone side	Bone part	Notes	δ13Cap (VPDB)	δ18Oap (VPDB)	δ15Ncol (AIR)	δ13Ccol (VPDB)	%N	%C	C/N (atomic)	FTIR_IR-SF	FTIR_CP
ADS-0017	Tc50	Coxcatlan Cave	Ajuereado Early		XXVI			Rabbit	Sylvilagus	cunicularius	Femur	Left	Proximal		-3.16	-3.68	8.42	-9.45	14.1	41.5	3.43	3.732	0.147
ADS-0018	Tc50	Coxcatlan Cave	Ajuereado Early		XXVI			Rabbit	Sylvilagus	cunicularius	Femur	Left	Proximal		-4	-3.57	9.53	-10.19	15.1	42.1	3.25	3.743	0.135
ADS-0019	Tc50	Coxcatlan Cave	Ajuereado Early		XXVI			Rabbit	Sylvilagus	cunicularius	Femur	Left	Proximal		-4.79	-0.43						3.759	0.169
ADS-0020	Tc50	Coxcatlan Cave	Ajuereado Early		XXVI			Rabbit	Sylvilagus	cunicularius	Femur	Left	Proximal		-3.33	-2.02	11.39	-9.75	13.5	42.4	3.66	3.767	0.162
ADS-0021	Tc50	Coxcatlan Cave	Ajuereado Early		XXVI			Rabbit	Sylvilagus	small	Femur	Right	Proximal		-9.4	-0.82						3.651	0.171
ADS-0022	Tc50	Coxcatlan Cave	Ajuereado Early		XXVI			Rabbit	Sylvilagus	small	Femur	Right	Proximal		-9.09	-0.46			4.4	40	10.66	3.84	0.181
ADS-0023	Tc50	Coxcatlan Cave	Ajuereado Early		XXVI			Rabbit	Sylvilagus	small	Femur	Right	Proximal		-8.2	-2.65						3.412	0.15
ADS-0024	Tc50	Coxcatlan Cave	Coxcatlan	West	XI			Rabbit	Sylvilagus	small	Femur	Left	Proximal		-11.99	-4	7.19	-18.81	14.7	42.2	3.36	3.256	0.156
ADS-0025	Tc50	Coxcatlan Cave	Palo Blanco		VI			Rabbit	Sylvilagus	cunicularius	Femur	Left	Distal		-8.15	-3.09	5.78	-15.19	14.8	42	3.32	3.392	0.123
ADS-0026	Tc50	Coxcatlan Cave	El Riego		XV	N3W1		Rabbit	Sylvilagus	cunicularius	Femur	Left	Proximal		-7.5	-0.61	11.29	-15.12	14.43	44.01	3.56	3.11	0.185
ADS-0027	Tc50	Coxcatlan Cave	El Riego		XVII	N3W8		Rabbit	Sylvilagus	small	Pelvis	Left	Nearly complete		-6.68	-0.77	8.92	-15.59	14.7	42.9	3.4	3.226	0.166
ADS-0028	Tc50	Coxcatlan Cave	Coxcatlan	East	XI	S2E7		Rabbit	Sylvilagus	small	Tibia	Right	Distal		-11.83	-6.29						3.589	0.157
ADS-0029	Tc50	Coxcatlan Cave	El Riego	East	XIX	E14		Rabbit	Sylvilagus	small	Pelvis	Left	Nearly complete		-5.87	-0.76	8.98	-12.49	14.53	44.16	3.55	3.206	0.173
ADS-0030	Tc50	Coxcatlan Cave	El Riego	West	XIV	S2W3	Top West	Rabbit	Sylvilagus	small	Femur	Left	Distal		-12.53	-2.27	4.92	-20.39	14.1	40.9	3.39	3.307	0.199
ADS-0031	Tc50	Coxcatlan Cave	Venta Salada		II	W6	Lower II	Rabbit	Sylvilagus	small	Femur	Right	Proximal		-12.18	-2.24	7.94	-19	14.64	42.89	3.42	3.214	0.173
ADS-0032	Tc50	Coxcatlan Cave	Venta Salada		III	S2W1		Rabbit	Sylvilagus	cunicularius	Atlas				-4.63	-0.92	5.69	-12.2	14.5	41.7	3.37	3.497	0.147
ADS-0033	Tc50	Coxcatlan Cave	Palo Blanco		IV	N3E3		Rabbit	Sylvilagus	small	Pelvis	Left			-5.41	-0.63	8.2	-12.89	14.8	42.7	3.37	3.202	0.174
ADS-0034	Tc50	Coxcatlan Cave	Ajuereado Early		XXVIII			Rabbit	Sylvilagus	cunicularius	Femur	Right	Proximal		-5.18	-0.7						3.343	0.163
ADS-0035	Tc50	Coxcatlan Cave	Ajuereado Early		XXVIII			Rabbit	Sylvilagus	cunicularius	Femur	Right	Proximal		-5.37	-0.91						3.272	0.174
ADS-0036	Tc50	Coxcatlan Cave	Ajuereado Early		XXVII			Rabbit	Sylvilagus	cunicularius	Femur	Left	Proximal		-8.35	-0.04						3.219	0.187
ADS-0037	Tc50	Coxcatlan Cave	Ajuereado Early		XXVII			Rabbit	Sylvilagus	cunicularius	Femur	Left	Proximal		-4.19	-3.04						3.358	0.172
ADS-0038	Tc50	Coxcatlan Cave	Ajuereado Early		XXV		S above T	Rabbit	Sylvilagus	cunicularius	Femur	Left	Proximal		-2.56	-3.21	7.89	-9.3	14.17	44.16	3.64	3.356	0.159
ADS-0039	Tc50	Coxcatlan Cave	Ajuereado Early		XXV		S above T	Rabbit	Sylvilagus	cunicularius	Femur	Left	Proximal		-3.14	-1.26	9.7	-10.7	13.1	40.5	3.59	3.273	0.158
ADS-0040	Tc50	Coxcatlan Cave	Abejas	East	X			Rabbit	Sylvilagus	small	Humerus	Left	Distal		-10.34	-2.85	5.88	-17.66	13.9	42.3	3.54	3.275	0.184
ADS-0041	Tc50	Coxcatlan Cave	Coxcatlan	West	XII	N1W6		Rabbit	Sylvilagus	small	Mandible	Left	Body		-8.12	-1.18	7.83	-16.05	13.9	43.1	3.61	3.164	0.211
ADS-0042	Tc50	Coxcatlan Cave	Coxcatlan	West	XII	N3W3		Rabbit	Sylvilagus	small	Mandible	Left	Body		-10.38	-3.54	6.18	-19.8	14.23	42.76	3.51	3.275	0.173
ADS-0043	Tc50	Coxcatlan Cave	Santa Maria		VII	S3	Zone H	Rabbit	Sylvilagus	cunicularius	Mandible	Left	Nearly complete		-4.05	-4.48	8.17	-11.01	15.1	42.1	3.25	3.396	0.127
ADS-0044	Tc50	Coxcatlan Cave	Santa Maria		VII	N4W7	Zone H	Rabbit	Sylvilagus	small	Mandible	Right	Body		-10.66	0.06			13.59	44.77	3.84	3.089	0.265
ADS-0045	Tc50	Coxcatlan Cave	Santa Maria		VII	N4W7	Zone H	Rabbit	Sylvilagus	small	Mandible	Right	Body		-7.97	-1.25	9.54	-15.7	14.7	42.1	3.34	3.345	0.158
ADS-0046	Tc50	Coxcatlan Cave	Santa Maria		VII	N4W4	Zone H	Rabbit	Sylvilagus	small	Mandible	Right	Body		-7.13	-3.1	6.37	-14.73	13.96	43.63	3.65	3.27	0.181
ADS-0047	Tc35	El Riego Cave	Venta Salada		B	S1E6	7-2+3l	Rabbit	Sylvilagus	small	Pelvis	Right			-7.99	-1.42	6.12	-15.44	14.5	42	3.37	3.35	0.14
ADS-0048	Tc35	El Riego Cave	Venta Salada	West	3	80		Rabbit	Sylvilagus	cunicularius	Mandible	Left		with a few poorly preserved teeth	-10.34	-4.54	6	-18.13	15.02	44.86	3.48	3.231	0.203
ADS-0049	Tc35	El Riego Cave	Venta Salada	West	3	N8W8		Rabbit	Sylvilagus	small	Mandible	Left		no teeth	-13.24	-3.91	6.45	-19.88	15.6	40.6	3.04	3.182	0.191
ADS-0050	Tc35	El Riego Cave	El Riego	West	5	N3W4		Rabbit	Sylvilagus	small	Tibia	Left	Distal		-11.23	-5.65						3.244	0.247
ADS-0051	Tc35	El Riego Cave	Venta Salada	West	2	N5W4		Rabbit	Sylvilagus	small	Femur	Left	Distal		-9.47	-3.08	5.25	-18.67	14.14	44.44	3.67	3.189	0.23
ADS-0052	Tc35	El Riego Cave	Coxcatlan	West	4	N3W6		Rabbit	Sylvilagus	cunicularius	Ulna	Left	Proximal	burned	-6.43	-6.01	10.11	-14.1	14.2	42.1	3.46	3.221	0.207
ADS-0053	Tc35	El Riego Cave	Coxcatlan	West	4	61		Rabbit	Sylvilagus	small	Femur	Right	Proximal		-7.03	-3.02						3.177	0.204
ADS-0054	Tc35	El Riego Cave	Ajuereado Late	West	6	N4W8		Rabbit	Sylvilagus	small	Pelvis	Right			-10.15	-3.78			14.05	46.99	3.9	3.24	0.231
ADS-0055	Tc35	El Riego Cave	Palo Blanco	East	D	from squares 32, 33, 34, 35, 36, 31, 39, 37		Rabbit	Sylvilagus	cunicularius	Mandible	Left		no teeth	-11.57	-1.86	8.21	-17.68	14.18	44.85	3.69	3.191	0.195
ADS-0056	Tc35	El Riego Cave	Palo Blanco	East	D	from squares 32, 33, 34, 35, 36, 31, 39, 37		Rabbit	Sylvilagus	small	Mandible	Left			-11.97	-4.74	8.41	-20.48	14.32	43.95	3.58	3.324	0.153
ADS-0057	Tc35	El Riego Cave	Palo Blanco	East	D	from squares 32, 33, 34, 35, 36, 31, 39, 37		Rabbit	Sylvilagus	small	Mandible	Left			-6.72	-2.57	8.8	-14.96	14.52	42.85	3.44	3.358	0.15
ADS-0058	Tc35	El Riego Cave	Venta Salada	East	C	Squares 15, 11, 5		Rabbit	Sylvilagus	small	Mandible	Right		no teeth	-13.22	-4.14	6.13	-21.09	14.3	41.8	3.4	3.298	0.173
ADS-0059	Tc35	El Riego Cave	Venta Salada	East	C	Squares 15, 11, 5		Rabbit	Sylvilagus	small	Mandible	Right		most of the teeth	-12.54	-3.21	6.21	-21.17	14.1	42.1	3.48	3.351	0.153
ADS-0060	Tc35	El Riego Cave	Venta Salada	East	C	Squares 10, 11		Rabbit	Sylvilagus	cunicularius	Tibia	Left	Distal		-8.77	-4.46	5.8	-16.02	15.2	41.9	3.21	3.429	0.129
ADS-0061	Tc35	El Riego Cave	Venta Salada	East	A			Rabbit	Sylvilagus	cunicularius	Mandible	Left		most of the teeth	-8.13	-7.22						3.381	0.127
ADS-0062	Tc307	Abejas Cave	Abejas		C	S1E3		Rabbit	Sylvilagus	small	Tibia	Left	Diaphysis		-10.7	-1.48						3.171	0.253
ADS-0063	Ts368	Coatepec Site	Santa Maria		I	N2E4		Rabbit	Sylvilagus	small	Tibia	Left	Distal		-10.97	-7.1	5.33	-19.13	14.1	43.5	3.58	3.079	0.262
ADS-0064	Ts368	Coatepec Site	Santa Maria		H	S2E5		Rabbit	Sylvilagus	small	Femur	Right	Proximal	not completely fused	-10.39	-3.03						3.192	0.183
ADS-0065	Ts368	Coatepec Site	Santa Maria		G	N3W5		Rabbit	Sylvilagus	small	Pelvis	Left			-10.11	-5.92			13.59	43.79	3.76	3.279	0.201
ADS-0066	Ts368	Coatepec Site	Santa Maria		F	W3		Rabbit	Sylvilagus	cunicularius	Pelvis	Right			-8.04	-4.11	6.46	-15.84	13.7	42.5	3.63	3.314	0.185
ADS-0067	Ts368	Coatepec Site	Santa Maria		F	E1		Rabbit	Sylvilagus	small	Pelvis	Right			-8.29	-3.52			12.6	41.7	3.86	3.079	0.209
ADS-0068	Ts368	Coatepec Site	Santa Maria		B	N3E2		Rabbit	Sylvilagus	cunicularius	Tibia	Left	Nearly complete		-8.01	-5.17						3.224	0.181
ADS-0069	Ts368	Coatepec Site	Venta Salada		A	N2W4		Rabbit	Sylvilagus	cunicularius	Femur	Left	Nearly complete	gnaw marks and general poor shape	-6.81	-3.33	7.8	-12.09	15	42.9	3.34	3.367	0.179
ADS-0070	Ts367	Las Canoas	Santa Maria		C	N5		Rabbit	Sylvilagus	small	Pelvis	Right			-7.93	-5.92	7.74	-18.36	14.2	41.8	3.43	3.262	0.19
ADS-0071	Tc307	Abejas Cave	Abejas		B (B2)	E3		Rabbit	Sylvilagus	small	Tibia	Right	Distal		-9.88	-2.43	6.48	-11.92	15	41.2	3.2	3.326	0.145
ADS-0072	Ts218	Quachilco Site	Palo Blanco		A	Test 10 Zone A		Rabbit	Sylvilagus	small	Scapula				-7.86	-5.47						3.18	0.211
ADS-0073	Ts218	Quachilco Site	Santa Maria		B	Test 10 Zone B		Rabbit	Sylvilagus	small	Femur	Left			-13.4	-6.38	2.74	-20.22	15	42.3	3.29	3.082	0.214
ADS-0074	Tc307	Abejas Cave	El Riego		G	E3		Rabbit	Sylvilagus	cunicularius	Pelvis	Right			-3.33	-1.36						3.068	0.265
ADS-0075	Tc254	San Marcos Cave	Coxcatlan		F	Floor 5-F, W2	14-6l	Rabbit	Sylvilagus	cunicularius	Tibia	Right	Proximal		-7.68	-1.32	11.18	-15.11	14.3	42.4	3.45	3.253	0.18
ADS-0076	Tc254	San Marcos Cave	Coxcatlan		E	Concentrated in 8 & 14 but spilling over into 6 & 9		Rabbit	Sylvilagus		Tibia	Right	Distal		-11.01	-2.51	4.46	-18.45	14.58	42.73	3.42	3.229	0.177
ADS-0077	Tc254	San Marcos Cave	Abejas		D	Floor 3-D, S1W6	30-3l	Rabbit	Sylvilagus	small	Pelvis	Right			-11.22	-3.25			12.82	44.28	4.03	3.204	0.23
ADS-0078	Tc254	San Marcos Cave	Abejas		D	Concentrated in N1(2) and spilling over into 1, 3, 5, 7, 8, 14, 17, 18		Rabbit	Sylvilagus	small	Femur	Right	Proximal		-10.68	-5.61	5.12	-19.26	15	41.7	3.24	3.299	0.141
ADS-0079	Tc254	San Marcos Cave	Ajalpan		C	S1W3	18-3l	Rabbit	Sylvilagus	cunicularius	Pelvis	Left			-5.97	-5.33	7.94	-18.13	15.2	42.3	3.24	3.403	0.143
ADS-0080	Tc254	San Marcos Cave	Palo Blanco		B	Squares 1, 2, 6, 7, 8, 12, 15		Rabbit	Sylvilagus		Vertebra				-11.71	-4.49	4.4	-18.49	14.2	42.72	3.51	3.272	0.187
ADS-0081	Ts204	Ajalpan Site	Ajalpan		F	S5		Rabbit	Sylvilagus	small	Pelvis	Right			-8.49	-3.81						3.211	0.226
ADS-0082	Tc272	Purron Cave	Abejas		N, O, P	S1W1	2-13l	Rabbit	Sylvilagus	small	Mandible	Left			-9.7	-3.26			10.89	46.51	4.98	3.085	0.245
ADS-0083	Tc272	Purron Cave	El Riego-Coxcatlan		Q-R	S2E2	11-15l	Rabbit	Sylvilagus		Pelvis				-7.62	-3.26						3.123	0.204
ADS-0084	Tc272	Purron Cave	Ajalpan-Santa Maria		I-J	N2E2	29-9l	Rabbit	Sylvilagus	small	Femur	Right	Proximal		-9.88	-4.07	7.16	-18.36	14.8	42	3.32	3.346	0.157
ADS-0085	Tc272	Purron Cave	Palo Blanco		E	N3E2	69-5l	Rabbit	Sylvilagus	small	Humerus	Left	Complete		-7.45	-1.9	7.32	-13.97	14.31	43.06	3.51	3.271	0.152
ADS-0086	Tc272	Purron Cave	Santa Maria		H	Squares 16, 17, 13, 2, 15		Rabbit	Sylvilagus	small	Femur	Left	Distal		-13.74	-1.91						3.323	0.144
ADS-0087	Tc272	Purron Cave	El Riego		R-S	N2E3	30-15l	Rabbit	Sylvilagus	small	Tibia	Left	Proximal		-11.51	-3	10.2	-19.19	14.6	43	3.42	3.262	0.192
ADS-0088	Tc272	Purron Cave	Santa Maria		G	N2E2	69, 76, 27, 28, 33 (29-6l)	Rabbit	Sylvilagus	small	Femur	Right			-10.01	-3.09	5.11	-15.71	15	40.9	3.19	3.294	0.154
ADS-0089	Tc272	Purron Cave	Purron		K1 (?)	S8W1	47-6l	Rabbit	Sylvilagus	small	Mandible	Left			-8.3	-1.79	5.88	-16.55	14.5	41.5	3.34	3.3	0.193
ADS-0090	Tc50	Coxcatlan Cave	Abejas		VIII	S2E5	Super I	Rabbit	Sylvilagus	small	Femur	Right	Proximal		-13.02	-4.08						3.366	0.164
ADS-0091	Tc50	Coxcatlan Cave	Coxcatlan	West	XI	S2W3 or S1W1		Rabbit	Sylvilagus	small	Mandible	Left			-5.26	0.32			12.3	40.5	3.83	3.453	0.153
ADS-0092	Tc50	Coxcatlan Cave	Coxcatlan	West	XI	S2W3 or S1W1		Rabbit	Sylvilagus	small	Mandible	Left			-9.3	-3.38			11.9	122.7	12.01	3.472	0.153
ADS-0093	Tc50	Coxcatlan Cave	Abejas		IX	N2E10 or S3E9		Rabbit	Sylvilagus	small	Pelvis	Right			-6.15	-2.08	7.52	-14.89	13.9	42.8	3.6	3.115	0.229
ADS-0094	Tc50	Coxcatlan Cave	Abejas		IX	N2E10 or S3E9		Rabbit	Sylvilagus	small	Pelvis	Right	Acetabulum		-12.11	-10.05						3.503	0.186
ADS-0095	Tc50	Coxcatlan Cave	Coxcatlan	West	XIII	N5W6		Rabbit	Sylvilagus	small	Mandible	Left					9.24	-19.51	13.71	42.73	3.64	3.386	0.179
ADS-0096	Tc50	Coxcatlan Cave	El Riego	Central	XVI	N3E8		Rabbit	Sylvilagus	small	Pelvis	Left			-7.17	-1.48	9.66	-15.68	14.1	42.4	3.51	3.298	0.186
ADS-0097	Tc50	Coxcatlan Cave	El Riego		XVI	N3W3		Rabbit	Sylvilagus	small	Pelvis	Left			-4.87	-0.08	8.81	-15.09	14.5	41.2	3.31	3.355	0.186
ADS-0098	Tc50	Coxcatlan Cave	Palo Blanco		VI	S3E9	Zone G	Rabbit	Sylvilagus	cunicularius	Mandible	Left			-8.84	-4.58	8.04	-16.39	14.8	42.4	3.35	3.325	0.167
ADS-0099	Tc50	Coxcatlan Cave	El Riego	West	XVIII	N1W4		Rabbit	Sylvilagus	small	Mandible	Left			-6.9	0.21	11.75	-13.89	13.9	42	3.53	3.388	0.152
ADS-0100	Tc35	El Riego Cave	Palo Blanco	East	E	Square 37		Rabbit	Sylvilagus		Tibia	Left	Distal		-9.88	-2.46	6.91	-18.45	15.6	42.5	3.18	3.36	0.151
ADS-0101	Tc50	Coxcatlan Cave	El Riego		XVIII	N2E1		Deer	Odocoileus	virginianus	Mandible	Right		no teeth	-9.91	-2.71	10.77	-12.49	14.44	44.72	3.61	3.213	0.186
ADS-0102	Tc50	Coxcatlan Cave	El Riego		XVI	N3E3 or N4W4		Deer	Odocoileus	virginianus	Radius	Left	Proximal		-8.25	-2.29	8.98	-17.17	14.2	42.9	3.51	3.149	0.2
ADS-0103	Tc50	Coxcatlan Cave	El Riego		XVI	N3E3 or N4W4		Deer	Odocoileus	virginianus	Radius	Left	Proximal		-9.74	-1.53	11.4	-19.21	14.87	44.4	3.48	3.145	0.198
ADS-0104	Tc50	Coxcatlan Cave	El Riego	East	XVI			Deer	Odocoileus	virginianus	Radius	Left	Proximal	blackened	-12.39	-1.16						3.594	0.143
ADS-0105	Tc50	Coxcatlan Cave	El Riego	East	XVI			Deer	Odocoileus	virginianus	Radius	Left	Proximal		-9.7	-6.19						3.802	0.106
ADS-0106	Tc50	Coxcatlan Cave	El Riego	East	XVI			Deer	Odocoileus	virginianus	Radius	Left	Proximal		-13.36	-5.41						3.618	0.146
ADS-0107	Tc50	Coxcatlan Cave	Coxcatlan	West	XI	S2W3		Deer	Odocoileus	virginianus	Radius	Left	Proximal		-9.9	-7.38			0.2	7.6	43.85	3.312	0.145
ADS-0108	Tc50	Coxcatlan Cave	Abejas		IX	S1E3		Deer	Odocoileus	virginianus	Metacarpal	Left	Proximal		-13.72	-2.75						3.762	0.1
ADS-0109	Tc50	Coxcatlan Cave	Coxcatlan	West	XIII	N4W5		Deer	Odocoileus	virginianus	Radius	Left	Proximal		-9.57	-8.26						3.212	0.156
ADS-0110	Tc50	Coxcatlan Cave	Coxcatlan	West	XIII	N1W5		Deer	Odocoileus	virginianus	Petrous	Right			-8.71	-2.27						3.212	0.158
ADS-0111	Tc50	Coxcatlan Cave	Coxcatlan		XIII	S2E1		Deer	Odocoileus	virginianus	Petrous	Right			-11.46	-2.11						3.422	0.137
ADS-0112	Tc50	Coxcatlan Cave	Abejas		VIII	S3E9 or E14		Deer	Odocoileus	virginianus	Axis											3.906	0.094
ADS-0113	Tc50	Coxcatlan Cave	Abejas		VIII	S3E9 or E14		Deer	Odocoileus	virginianus	Axis				-8.01	-11.14	9.92	-13.44	14.6	41.5	3.32	3.357	0.163
ADS-0114	Tc50	Coxcatlan Cave	Palo Blanco		VI	S3E10 or S2E10		Deer	Odocoileus	virginianus	Calcaneus	Right		distal end blackened	-8.06	-3.89						3.455	0.12
ADS-0115	Tc50	Coxcatlan Cave	Palo Blanco		VI	S3E10 or S2E10		Deer	Odocoileus	virginianus	Calcaneus	Right			-12.98	-2.81						3.386	0.162
ADS-0116	Tc50	Coxcatlan Cave	Coxcatlan	East	XI			Deer	Odocoileus	virginianus	Radius	Right	Proximal									4.002	0.082
ADS-0117	Tc50	Coxcatlan Cave	Coxcatlan	East	XI			Deer	Odocoileus	virginianus	Radius	Right	Proximal		-9.09	-7.92						3.554	0.14
ADS-0118	Tc50	Coxcatlan Cave	Coxcatlan	East	XI			Deer	Odocoileus	virginianus	Radius	Right	Proximal	grey	-15.36	-8.43						3.809	0.149
ADS-0119	Tc50	Coxcatlan Cave	Coxcatlan	East	XI			Deer	Odocoileus	virginianus	Radius	Right	Proximal	blackened	-13.79	-16.15						3.659	0.122
ADS-0120	Tc50	Coxcatlan Cave	El Riego	East	XVIII	S2E?		Deer	Odocoileus	virginianus	Metapodial		Distal		-11.25	-9.59						3.705	0.123
ADS-0121	Tc50	Coxcatlan Cave	El Riego	East	XIX	S2E14 or S1E8		Deer	Odocoileus	virginianus	Ulna	Left	Proximal		-8.27	-7.35						3.205	0.204
ADS-0122	Tc50	Coxcatlan Cave	El Riego	East	XIX	S2E14 or S1E8		Deer	Odocoileus	virginianus	Ulna	Left	Proximal	partially blackened	-10.67	-0.09						3.525	0.165
ADS-0123	Tc50	Coxcatlan Cave	El Riego	East	XV	S2E12, S1E3, S2E3		Deer	Odocoileus	virginianus	Radius	Right	Proximal		-9.93	-5.58	10.7	-17.3	13.7	40.1	3.41	3.535	0.141
ADS-0124	Tc50	Coxcatlan Cave	El Riego	East	XV	S2E12, S1E3, S2E3		Deer	Odocoileus	virginianus	Radius	Right	Proximal		-8.5	-4.85
ADS-0125	Tc50	Coxcatlan Cave	El Riego	East	XIV	N3E2		Deer	Odocoileus	virginianus	Radius	Right	Proximal		-9.28	-5.29						3.655	0.138
ADS-0126	Tc50	Coxcatlan Cave	El Riego	East	XIV	N3E2		Deer	Odocoileus	virginianus	Radius	Right	Proximal		-7.82	-9.5	11.5	-16.6	15	41.5	3.22	3.327	0.145
ADS-0127	Tc50	Coxcatlan Cave	Venta Salada		A	S1W2		Deer	Odocoileus	virginianus	Rib				-9.14	-0.74						3.348	0.176
ADS-0128	Tc50	Coxcatlan Cave	Palo Blanco		IV	S2E8		Deer	Odocoileus	virginianus	Mandible	Left		with 4 cheek teeth	-12.81	-2.59						3.449	0.131
ADS-0129	Tc50	Coxcatlan Cave	Venta Salada		III	S1E3		Deer	Odocoileus	virginianus	Radius	Right	Proximal		-9.25	-3.03	8.06	-17.58	14.9	42.3	3.3	3.423	0.138
ADS-0130	Tc50	Coxcatlan Cave	Ajuereado Late	West	XXIV	N2W2		Deer	Odocoileus	virginianus	Calcaneus	Right			-9.03	-2.31			9.5	40.2	4.95	3.275	0.166
ADS-0131	Tc50	Coxcatlan Cave	Ajuereado Late	West	XXIII	N2		Deer	Odocoileus	virginianus	Metacarpal	Left	Proximal		-6.84	-1.62						3.186	0.183
ADS-0132	Tc50	Coxcatlan Cave	Coxcatlan	West	XII	N3W3		Deer	Odocoileus	virginianus	Tibia	Left	Distal		-7.69	-0.58	9.44	-16.91	3.47	10.85	3.65	3.199	0.187
ADS-0133	Tc50	Coxcatlan Cave	Coxcatlan	East	X	S1E8		Deer	Odocoileus	virginianus	Calcaneus	Right			-14.27	-1.91						3.439	0.144
ADS-0134	Tc50	Coxcatlan Cave	Coxcatlan	East	X	S1E8		Deer	Odocoileus	virginianus	Calcaneus	Right			-13.1	-7.26						3.492	0.157
ADS-0135	Tc50	Coxcatlan Cave	Santa Maria	East	VII	S3E9	East top	Deer	Odocoileus	virginianus	Radius	Left	Proximal		-8.59	-9.99						3.401	0.141
ADS-0136	Tc50	Coxcatlan Cave	Santa Maria	West	VII	N3W7		Deer	Odocoileus	virginianus	Metatarsal	Right	Proximal		-7.4	-2.81	6.79	-16.78	15.22	44.37	3.4	3.449	0.111
ADS-0137	Tc35	El Riego Cave	Venta Salada	West	3	N8W8		Deer	Odocoileus	virginianus	Radius	Left	Proximal		-9.37	-1.99						3.365	0.152
ADS-0138	Tc35	El Riego Cave	Venta Salada	West	1	N8W8		Deer	Odocoileus	virginianus	Metacarpal	Right	Proximal		-13.05	-3.99	1.82	-21.86	15.55	45.08	3.38	3.399	0.136
ADS-0139	Tc35	El Riego Cave	Venta Salada		1	N4W3, N8W8, 62		Rabbit	Sylvilagus	cunicularius	Vertebra				-4.92	-7.48	4.57	-11.27	14.8	43	3.39	3.213	0.193
ADS-0140	Tc35	El Riego Cave	El Riego	West	5	N5W8		Deer	Odocoileus	virginianus	Tibia		Diafasis		-11.64	-6.51						3.37	0.182
ADS-0141	Ts204	Ajalpan Site	Ajalpan		F	S2E5		Deer	Odocoileus	virginianus	Radius	Left	Proximal		-9.9	-8.27						3.405	0.182
ADS-0142	Ts204	Ajalpan Site	Ajalpan		F	S3E1		Deer	Odocoileus	virginianus	Radius	Right	Proximal		-7.04	-9.4						3.334	0.179
ADS-0143	Ts204	Ajalpan Site	Ajalpan		F	S2E3		Deer	Odocoileus	virginianus	Radius	Left	Proximal		-9.2	-8.3						3.319	0.168
ADS-0144	Ts204	Ajalpan Site	Ajalpan		F1	S5E2		Deer	Odocoileus	virginianus	Mandible	Left	Body	with M1-M3	-7.1	-4.9						3.414	0.162
ADS-0145	Ts204	Ajalpan Site	Ajalpan		G1	N2E1		Deer	Odocoileus	virginianus	Humerus	Left	Distal		-6.5	-6.9			3.2	17.2	6.38	3.385	0.15
ADS-0146	Tc35	El Riego Cave	Palo Blanco	East	D	0-N4 x 0-E3	Northeast quadrant	Deer	Odocoileus	virginianus	Rib				-10.7	-3.5						3.508	0.179
ADS-0147	Ts368	Coatepec Site	Venta Salada		A	N2E4		Deer	Odocoileus	virginianus	Rib				-8.6	-4			12.5	42.1	3.95	3.309	0.211
ADS-0148	Ts368	Coatepec Site	Santa Maria		B	S2E4		Deer	Odocoileus	virginianus	Phalanx, 1				-11.4	-4.4						3.215	0.187
ADS-0149	Ts368	Coatepec Site	Santa Maria		E	N1		Deer	Odocoileus	virginianus	Phalanx, 3				-6.7	-6.5	10.85	-17.42	14.5	41.1	3.3	3.226	0.192
ADS-0150	Ts368	Coatepec Site	Santa Maria		F	N1W3		Deer	Odocoileus	virginianus	Rib				-8.8	-7.3	10.24	-17.23	13.9	42.8	3.58	3.144	0.198
ADS-0151	Ts368	Coatepec Site	Santa Maria		G	N3W1		Deer	Odocoileus	virginianus	Calcaneus	Right			-6.3	-6.6	5.68	-18.26	13.83	42.6	3.59	3.262	0.2
ADS-0152	Ts368	Coatepec Site	Santa Maria		H	N3W1		Deer	Odocoileus	virginianus	Phalanx, 3				-9	-8.8						3.15	0.204
ADS-0153	Ts368	Coatepec Site	Santa Maria		I	N1		Deer	Odocoileus	virginianus	Ulna	Left	Proximal		-6	-5.6						3.36	0.188
ADS-0154	Ts368	Coatepec Site	Ajalpan		J	N2E2		Deer	Odocoileus	virginianus	Humerus	Left	Distal		-7	-7.9	5.82	-17.28	15.55	46.13	3.46	3.242	0.191
ADS-0155	Ts368	Coatepec Site	Ajalpan		K1	N4W1		Deer	Odocoileus	virginianus	Femur	Left	Proximal		-8	-8						3.192	0.136
ADS-0156	Ts368	Coatepec Site	Ajalpan		K2	N2		Deer	Odocoileus	virginianus	Tibia	Left	Distal		-7.1	-4.4	7.35	-15.91	14.84	44.87	3.53	3.277	0.171
ADS-0157	Ts204	Ajalpan Site	Ajalpan		F	E4		Deer	Odocoileus	virginianus	Radius	Left	Proximal		-11.9	-6	6.93	-20.23	14	43.9	3.67	3.295	0.167
ADS-0158	Ts218	Quachilco Site	Santa Maria		B1	S1		Rabbit	Sylvilagus	small	Mandible	Right			-13.7	-5.7	2.63	-21.14	14.4	42.5	3.44	3.33	0.197
ADS-0159	Ts218	Quachilco Site	Santa Maria		B1	S1	Test 10, B1	Rabbit	Sylvilagus	small	Humerus	Right	Distal		-5.7	-5.7						3.296	0.143
ADS-0160	Tc307	Abejas Cave	Abejas		B1	S3E3		Deer	Odocoileus	virginianus	Radio	Right	Proximal		-12.1	-4.3						3.259	0.174
ADS-0161	Tc307	Abejas Cave	El Riego		D1	S1E1		Deer	Odocoileus	virginianus	Humerus	Right	Distal		-8.5	-4			1.12	7.31	7.62	3.202	0.175
ADS-0162	Tc307	Abejas Cave	El Riego		D1	S1		Rabbit	Sylvilagus	small	Pelvis	Right			-5.8	-2.7			13.2	43.1	3.79	3.276	0.179
ADS-0163	Tc307	Abejas Cave	El Riego		D1	S1		Rabbit	Sylvilagus	small	Pelvis	Right			-6.5	-0.3						3.187	0.183
ADS-0164	Tc307	Abejas Cave	El Riego		F	00, S1E1		Deer	Odocoileus	virginianus	Metapodial		Distal	fragment	-8.2	-0.1			0.2	7.8	41.05	3.247	0.17
ADS-0165	Tc307	Abejas Cave	El Riego		H	S3E2		Deer	Odocoileus	virginianus	Metatarsal			fragment	-10.8	-0.8						3.094	0.214
ADS-0166	Ts204	Ajalpan Site	Ajalpan		G1	N2E3, S1E3		Deer	Odocoileus	virginianus	Radius	Left	Proximal		-6	-4.5	8.07	-14.14	14.1	42.8	3.54	3.539	0.137
ADS-0167	Ts204	Ajalpan Site	Ajalpan		G1	N2E3, S1E3		Deer	Odocoileus	virginianus	Radius	Left	Proximal		-7.9	-6.2						3.149	0.207
ADS-0168	Ts204	Ajalpan Site	Ajalpan		H	W1		Deer	Odocoileus	virginianus	Mandible	Left	Body	with M1-M3	-9.6	-4						3.287	0.19
ADS-0169	Tc272	Purron Cave	Santa Maria		G	N2W1	33-5L	Rabbit	Sylvilagus	cunicularius	Vertebra				-6.3	-6						3.412	0.14
ADS-0170	Tc272	Purron Cave	El Riego		R	E4-S1E4 to 57wl-57E2		Deer	Odocoileus	virginianus	Calcaneus	Left			-9.6	-3.6						3.198	0.214
ADS-0171	Tc272	Purron Cave	El Riego		R	E4-S1E4 to 57wl-57E2		Deer	Odocoileus	virginianus	Calcaneus	Left			-10.3	-3.6			0.16	2.23	15.79	3.068	0.225
ADS-0172	Ts204	Ajalpan Site	Ajalpan		H	S1		Deer	Odocoileus	virginianus	Radius	Right	Proximal		-11.1	-4.2	7.06	-21.28	14	43.62	3.63	3.137	0.204
ADS-0173	Tc35	El Riego Cave	Venta Salada	East	C	S3E3	15-5L	Rabbit	Sylvilagus	cunicularius	Femur	Left			-9	-7.7						3.266	0.148
ADS-0174	Tc255	Tecorral Cave	Palo Blanco		B	W1		Rabbit	Sylvilagus	cunicularius	Humerus	Left										3.257	0.205
ADS-0175	Tc255	Tecorral Cave	El Riego		C	S2E1		Rabbit	Sylvilagus	cunicularius	Mandible	Left	Body		-9.26	-5.19						3.461	0.172
ADS-0176	Tc255	Tecorral Cave	El Riego		C	S2E1		Rabbit	Sylvilagus	cunicularius	Mandible	Left	Body		-7.12	-0.94						3.245	0.181
ADS-0177	Tc50	Coxcatlan Cave	Palo Blanco		VI	W6 or S2E7		Deer	Odocoileus	virginianus	Tibia	Left	Distal		-10.2	-3.6						3.405	0.129
ADS-0178	Tc50	Coxcatlan Cave	Abejas		IX	S3E9		Deer	Odocoileus	virginianus	Femur	Left	Proximal		-14.3	-6.2	6.9	-20.5	16.6	46.6	3.26	3.527	0.116
ADS-0179	Tc50	Coxcatlan Cave	Abejas		IX	S2E11, S2E12, S2E4, S2E3		Deer	Odocoileus	virginianus	Rib	Right			-8.6	-3	7.2	-16	16.5	45.5	3.21	3.494	0.147
ADS-0180	Tc50	Coxcatlan Cave	Coxcatlan	West	XI	S1W5		Deer	Odocoileus	virginianus	Mandible	Right			-9.8	-5.2						3.485	0.155
ADS-0181	Tc50	Coxcatlan Cave	Ajuereado Early		XXVI			Rabbit	Sylvilagus	cunicularius	Femur	Left	Proximal		-5	-2.8	7.8	-11.5	15.1	41	3.17	3.339	0.155
ADS-0182	Tc50	Coxcatlan Cave	Ajuereado Early		XXVI			Rabbit	Sylvilagus	cunicularius	Femur	Left	Proximal		-3.8	-4.3						3.242	0.18
ADS-0183	Tc50	Coxcatlan Cave	Ajuereado Early		XXVI			Rabbit	Sylvilagus	cunicularius	Femur	Left	Proximal		-4.4	-3.5						3.272	0.168
ADS-0184	Tc35	El Riego Cave	Venta Salada	East	A	Concentrated between N4E1 and N2E2		Deer	Odocoileus	virginianus	Ulna	Left	Proximal		-11.7	-5.3						3.281	0.165
ADS-0185	Tc272	Purron Cave	Abejas		O		82-17L	Deer	Odocoileus	virginianus	Radius	Left	Proximal		-12.1	-4.1			0.32	4.01	14.76	3.172	0.198
ADS-0186	Tc272	Purron Cave	Santa Maria		H	S6E1		Rabbit	Sylvilagus	cunicularius	Femur	Left			-8.8	-2.5						3.231	0.185
ADS-0187	Tc272	Purron Cave	Palo Blanco		D-E		80-41	Rabbit	Sylvilagus	cunicularius	Tibia	Right	Distal		-12.3	-5.3						3.33	0.152
ADS-0188	Tc272	Purron Cave	Coxcatlan		Q	S2E1	10-16L	Deer	Odocoileus	virginianus	Metapodial		Fragment		-11.8	-4.2						3.322	0.166
ADS-0189	Tc272	Purron Cave	Abejas		P1	S5E3	53-14L	Deer	Odocoileus	virginianus	Tibia	Right	Distal	immature	-9.1	-2.8						3.162	0.207
ADS-0190	Tc50	Coxcatlan Cave	Palo Blanco		V	Feature 19		Deer	Odocoileus	virginianus	Phalanx, 2				-9.9	-4.4						3.404	0.143
ADS-0192	Ts204	Ajalpan Site	Ajalpan		G	W1		Deer	Odocoileus	virginianus	Humerus	Left	Distal		-11.6	-6.6						3.338	0.178
ADS-0195	Ts204	Ajalpan Site	Ajalpan		G	N2E3, S4, or E2		Deer	Odocoileus	virginianus	Femur	Right	Proximal		-9	-8	7.28	-15.28	14.9	45.04	3.53	3.418	0.149
ADS-0197	Tc50	Coxcatlan Cave	Venta Salada		I	S1W2		Deer	Odocoileus	virginianus	Mandible	Left	Body	with teeth	-11.3	-2.7	7.38	-18.46	15.44	46.93	3.55	3.48	0.118
ADS-0198	Tc50	Coxcatlan Cave	Palo Blanco		V	S2W2	Zone F	Rabbit	Sylvilagus	small	Pelvis	Right			-10.2	-3	7.53	-17.56	14.9	41.7	3.26	3.444	0.134
ADS-0199	Tc50	Coxcatlan Cave	Palo Blanco		V	N1E7		Deer	Odocoileus	virginianus	Petrous				-10.1	-1.9			12.3	43.7	4.14	3.275	0.154
ADS-0200	Tc50	Coxcatlan Cave	El Riego	East	XIV	S2E5 or S2E14		Rabbit	Sylvilagus	small	Mandible	Right			-11	-6.1	8.39	-18.76	14.4	43.4	3.51	3.398	0.161
